# Supplementary material for: Pathoadaptive evolution and clonal dissemination of community- associated methicillin-resistant Staphylococcus aureus in Egypt
Source: BMC Infect Dis. 2026 Apr 2;26:743. doi: 10.1186/s12879-026-13097-w (PMC13064219; doi:10.1186/s12879-026-13097-w)
Supplement: Supplementary file 1 — Supplementary Material 1: Supplementary file 1: Assembly statistics for 123 CA-MRSA isolates. Supplementary file 2: Pie chart for Pangenome analysis. Supplementary file 3: Typing results for 123 CA-MRSA isolates. Supplementary file 4: Association between phenotypic antimicrobial resistance patterns and clonal complexes among CA-MRSA isolates. Supplementary file 5: Distribution of antibiotic resistance profiles among the 123 CA-MRSA isolates. Supplementary file 6: Distribution of virulence profiles among the 123 CA-MRSA isolates. Supplementary file 7: Individual accession numbers of CA-MRSA isolates. Supplementary file 8: Distribution of antibiotic resistance genes across CA MRSA sequence types (STs) in Egypt. Supplementary file 9: Association between CA-MRSA clonal complexes (CCs) and antimicrobial resistance genotypes. Supplementary file 10: Association between CA-MRSA isolates clonal complexes (CCs) and antimicrobial resistance phenotypes [file 12879_2026_13097_MOESM1_ESM.xlsx]

## Sheet: Supplementary file_1
Additional file 1: Assembly statistics for 123 CA-MRSA isolates
Assembly	# contigs (>= 0 bp)	# contigs (>= 1000 bp)	# contigs (>= 5000 bp)	# contigs (>= 10000 bp)	# contigs (>= 25000 bp)	# contigs (>= 50000 bp)	# contigs	Largest contig	Total length	GC (%)	N50	N90	auN	L50	L90
CA_1_polish	56	20	14	14	13	10	29	571172	2807392	32.68	294812	106503	334118	4	9
CA_10_polish	1081	734	121	22	0	0	1002	24476	2551551	33.4	3779	1128	5099.7	192	674
CA_101_polish	1396	791	63	4	1	0	1248	31116	2254874	33.72	2326	839	3466.6	271	902
CA_104_polish	678	485	184	71	6	0	614	47926	2773538	33.1	8751	1949	10577.7	98	358
CA_105_polish	858	648	131	40	2	0	818	33993	2643410	33.06	4782	1444	7178.7	143	531
CA_107_polish	1360	785	76	15	1	0	1232	25892	2389172	33.6	2671	876	4142	237	871
CA_108_polish	1471	886	66	11	0	0	1361	14834	2521760	33.58	2352	864	3377	300	986
CA_11_polish	1228	798	86	19	2	0	1109	28871	2481982	33.57	3057	1033	4516.5	226	781
CA_112_polish	1351	807	78	11	0	0	1234	24862	2440829	33.62	2749	892	3922.7	248	869
CA_115_polish	963	675	135	35	5	0	896	43660	2629521	33.16	4631	1262	7367	150	584
CA_117_polish	1019	709	126	29	1	0	927	30471	2661989	32.9	4181	1324	5988.6	176	616
CA_118_polish	1379	812	73	14	0	0	1266	15385	2413881	33.53	2527	882	3619.5	267	910
CA_119_polish	1380	836	65	12	1	0	1277	27576	2494660	33.46	2596	911	3953.8	270	908
CA_12_polish	881	610	142	48	4	0	803	32820	2676156	33.24	5243	1489	7987.1	128	504
CA_120_polish	1338	801	76	13	1	0	1242	28943	2446101	33.44	2685	891	4099.5	251	883
CA_127_polish	986	653	142	40	3	0	869	35274	2640106	33.42	4907	1337	6953.9	147	550
CA_128_polish	786	515	153	64	9	0	662	44816	2706862	33.26	7355	1813	10509.1	99	389
CA_129_polish	1017	650	129	36	2	0	893	31749	2610668	33.19	4617	1236	7176.1	146	573
CA_13_polish	1082	710	124	32	0	0	995	23324	2598166	33.37	4048	1103	5740.1	174	659
CA_130_polish	824	621	163	35	2	0	789	33629	2677866	33.1	5461	1510	7414.7	142	506
CA_131_polish	1224	750	107	16	1	0	1114	32523	2506993	33.62	3153	978	4857.6	210	764
CA_132_polish	1251	783	91	16	0	0	1153	23249	2464585	33.48	3089	964	4350.8	225	807
CA_138_polish	1178	769	111	22	2	0	1094	31572	2630453	33.42	3564	1048	5439.3	199	743
CA_14_polish	1194	757	96	16	1	0	1115	30736	2443622	33.54	3088	978	4584.2	216	769
CA_140_polish	617	415	157	76	11	0	525	43074	2724482	33.15	10041	2328	13248.9	75	298
CA_141_polish	1238	787	123	29	0	0	1083	19811	2716682	33.11	3615	1107	5148.2	206	732
CA_142_polish	1103	699	105	21	2	0	978	34369	2470078	33.36	3756	1091	5650.9	179	660
CA_143_polish	1076	711	115	28	1	0	996	25765	2517118	33.3	3947	1089	5186	186	669
CA_146_polish	1374	805	71	9	0	0	1253	20389	2390657	33.67	2563	877	3654.7	261	896
CA_148_polish	1424	839	66	10	0	0	1305	22460	2446140	33.83	2539	871	3762.3	274	935
CA_15_polish	2925	849	130	31	3	0	2262	31873	3644720	34.46	2822	628	4673.5	311	1606
CA_150_polish	966	657	133	38	1	0	891	29695	2562682	33.26	4512	1270	6420.9	155	579
CA_151_polish	773	507	164	57	8	1	672	67080	2746749	33.31	7785	1712	11597.2	97	385
CA_152_polish	855	587	162	46	4	0	765	32565	2627464	33.22	5898	1504	7910.1	127	477
CA_153_polish	741	544	160	54	5	0	693	35314	2645709	33.12	6671	1691	8904	115	429
CA_154_polish	1120	722	117	30	1	0	1042	26783	2580246	33.24	3680	1048	5513	182	693
CA_155_polish	524	402	160	70	18	2	472	71187	2717230	32.98	10930	2487	15963.8	65	269
CA_156_polish	1061	714	118	27	3	0	974	29315	2586555	33.31	3873	1169	6034.2	177	649
CA_158_polish	1303	771	90	12	0	0	1188	22840	2431571	33.53	2886	895	4087.7	236	831
CA_16_polish	557	364	175	90	14	1	456	51611	2764377	33.01	12179	3051	15048.2	69	246
CA_162_polish	1201	701	102	26	1	0	1085	25091	2466343	33.51	3408	948	5429.1	181	732
CA_163_polish	1099	707	130	40	2	0	965	30624	2741732	33.13	4505	1216	6794.1	161	625
CA_164_polish	580	336	155	81	22	3	459	72216	2808037	33.21	13789	2746	18889.4	55	229
CA_165_polish	446	341	165	84	20	3	403	67197	2780593	32.92	13645	3244	18248.1	57	222
CA_167_polish	565	456	159	66	16	1	543	64299	2741185	32.85	9454	2089	14474.9	74	316
CA_168_polish	999	666	132	37	4	0	912	39550	2603455	33.18	4500	1225	7162.6	153	590
CA_17_polish	851	503	182	61	3	0	674	41995	2668557	33.21	7171	1742	9178.4	110	393
CA_177_polish	1165	753	105	21	2	0	1078	28151	2491022	33.26	3220	1009	4968.9	202	745
CA_18_polish	990	677	122	35	2	0	897	34482	2601811	33.35	4315	1243	6541.7	160	589
CA_185_polish	1145	652	137	36	0	0	955	24185	2671465	33.59	4818	1189	6742.6	151	594
CA_186_polish	1401	834	73	11	0	0	1291	20857	2486695	33.62	2611	876	3629.3	273	920
CA_187_polish	1291	764	90	18	0	0	1176	20857	2444627	33.44	3006	904	4458.5	216	816
CA_188_polish	1238	770	95	17	1	0	1145	26377	2498664	33.48	3042	963	4807.1	217	793
CA_19_polish	684	501	179	63	5	0	641	35073	2662305	33.1	7302	1888	9156.7	109	384
CA_190_polish	1382	818	78	14	0	0	1248	20861	2488179	33.47	2764	916	4056.5	247	882
CA_198_polish	1255	769	84	17	1	0	1155	31965	2456239	33.43	2974	952	4725	223	801
CA_2_polish	183	78	59	51	35	17	109	284298	2837710	32.76	70243	19157	100431	11	41
CA_20_polish	544	409	176	73	13	0	504	39905	2747623	32.97	9826	2428	13092	76	282
CA_200_polish	1480	847	62	10	0	0	1323	23175	2446856	33.81	2404	850	3707.9	278	951
CA_21_polish	528	384	177	92	10	0	459	44002	2681181	32.94	10614	2760	12971.4	77	263
CA_22_polish	623	445	182	70	6	0	556	32977	2613533	33.12	8408	2166	10177.6	96	325
CA_23_polish	968	686	143	27	0	0	916	24484	2595121	33.29	4405	1278	5634.9	171	597
CA_24_polish	716	539	176	59	4	0	658	35880	2756506	33.08	6848	1955	8883.7	118	407
CA_25_polish	587	408	168	75	16	0	514	40703	2732501	33.09	10133	2477	13242.3	74	284
CA_26_polish	611	445	182	73	9	0	550	49592	2714929	33.1	8941	2316	11605.6	88	317
CA_27_polish	216	18	14	14	12	10	76	616062	2853763	32.68	313029	135914	366136	3	9
CA_28_polish	629	446	169	83	5	0	559	38224	2718641	32.98	9785	2140	11022.2	88	321
CA_29_polish	129	12	10	10	9	6	37	865452	2832216	32.61	785769	135814	628802	2	5
CA_3_polish	1376	533	100	73	34	16	1189	187883	3889942	34.65	21551	915	38098.1	38	612
CA_30_polish	567	68	50	47	35	17	238	371242	2871858	33.36	65392	19454	121435	11	40
CA_31_polish	1005	630	137	40	2	0	854	31492	2642287	33.41	4918	1344	7105.1	144	539
CA_32_polish	830	572	164	47	4	0	733	36747	2666505	33.24	5964	1626	7941.5	129	454
CA_33_polish	527	389	163	82	14	1	481	74043	2704663	32.88	11342	2576	15243.2	70	266
CA_34_polish	1107	711	110	26	3	0	988	42858	2527315	33.56	3725	1122	6385.3	177	659
CA_35_polish	1130	767	114	24	3	0	1007	31716	2595592	33.24	3691	1195	5400.6	198	693
CA_36_polish	218	58	46	41	27	19	98	447267	2837519	32.84	93586	24704	142748	9	30
CA_38_polish	356	165	110	88	39	12	230	112866	2810568	32.92	29357	7922	36053.7	29	95
CA_39_polish	283	71	52	41	34	22	142	238619	2867796	32.81	85151	25675	94844.2	12	34
CA_40_polish	604	454	172	74	8	0	543	38853	2688432	33.07	8888	2382	11111.1	90	320
CA_41_polish	258	47	37	36	31	20	108	321261	2838441	32.78	118196	31518	131086	8	27
CA_42_polish	400	288	171	89	20	2	339	101160	2781666	32.94	15295	4318	21855.4	50	185
CA_43_polish	379	19	9	8	6	4	150	1355836	2869102	33.34	1028515	108553	1023347	2	4
CA_44_polish	2885	1300	257	55	2	0	2428	47993	5267565	37.76	3981	798	5657.4	361	1587
CA_45_polish	407	174	104	81	39	9	248	147251	2944291	32.91	37515	5962	42682.8	27	93
CA_46_polish	232	152	93	70	36	14	171	170082	2750183	32.77	41981	8489	47323.5	22	78
CA_47_polish	349	259	128	81	25	6	303	85413	2719627	32.75	20726	3959	28083.6	35	157
CA_48_polish	2084	773	127	19	0	0	1099	22668	2743872	32.91	3798	1089	4887.5	219	738
CA_49_polish	226	123	86	67	41	13	146	173183	2771739	32.74	43185	11000	56230.3	21	65
CA_5_polish	351	222	136	86	27	6	258	136963	2800623	32.83	21697	5232	36891.8	31	130
CA_50_polish	574	331	160	75	19	2	441	83232	2786681	32.89	14605	2936	19236.8	54	224
CA_52_polish	243	108	74	62	32	18	153	200137	2795852	32.79	54462	12269	76660.2	14	57
CA_53_polish	593	442	174	83	7	0	527	42573	2691814	32.95	9776	2303	11484.3	87	308
CA_54_polish	980	666	136	35	2	0	903	27943	2647562	33.17	4655	1249	6566.7	158	584
CA_55_polish	491	239	132	83	35	6	302	93888	2867636	32.85	25976	4846	30488	34	136
CA_57_polish	716	536	166	52	3	0	665	30907	2596053	33.16	6426	1727	8334.9	117	410
CA_58_polish	1394	805	74	11	1	0	1241	31833	2402264	33.76	2620	879	3906.9	257	884
CA_59_polish	506	378	165	80	18	2	453	84633	2760986	32.9	11658	2658	18135.6	62	248
CA_60_polish	736	520	162	56	9	0	678	41459	2679295	32.87	7051	1728	10440.6	99	404
CA_62_polish	259	191	119	85	36	7	220	96335	2742286	32.77	28505	6611	30785.1	33	110
CA_63_polish	466	367	168	81	13	1	420	55604	2761274	32.85	12489	3149	16300	65	238
CA_64_polish	659	69	52	49	35	23	278	163890	2863191	33.06	72130	17209	75611.4	14	42
CA_66_polish	999	530	182	68	6	0	794	35933	2824054	33.09	7292	1414	9262.1	114	442
CA_68_polish	3608	997	55	4	0	0	1949	15957	2891267	33.45	1871	685	2666.6	428	1460
CA_7_polish	395	263	144	92	33	2	318	52242	2751590	32.87	19633	4460	21919.9	44	156
CA_70_polish	4034	1079	42	7	0	0	2212	22628	3050466	33.79	1696	669	2579.5	511	1686
CA_74_polish	1701	808	69	16	1	0	1354	25673	2448999	33.61	2410	802	3913.5	259	965
CA_76_polish	1371	753	106	23	2	0	1178	29148	2640299	33.58	3510	933	5223.4	209	788
CA_78_polish	1410	771	92	14	1	0	1229	26556	2498941	33.7	2847	879	4240.7	234	852
CA_8_polish	1180	744	92	14	1	0	1079	27163	2445051	33.57	3148	1014	4632.2	209	740
CA_86_polish	3580	1801	130	13	2	0	2986	29002	5235220	35.76	2333	804	3409.8	638	2168
CA_88_polish	1005	682	120	33	2	0	934	32045	2566986	33.34	4237	1200	6156.2	165	614
CA_89_polish	717	525	167	63	4	1	640	52237	2660691	33.09	7229	1774	9600.3	108	394
CA_9_polish	991	704	115	32	2	0	918	32190	2582889	33.24	4103	1281	6070.8	171	614
CA_90_polish	1321	770	88	13	1	0	1191	31667	2415216	33.72	2859	900	4247.1	233	838
CA_92_polish	348	57	42	35	29	18	134	237027	2862179	32.89	108392	26103	124506	9	27
CA_93_polish	1083	740	111	20	2	0	1009	35419	2554306	33.45	3785	1142	5658.9	190	683
CA_94_polish	1522	815	61	11	1	0	1338	29648	2371948	34	2330	804	3684.7	278	964
CA_95_polish	2158	450	97	69	40	15	1415	108390	4068010	34.99	35309	723	37038.3	35	720
CA_96_polish	781	560	174	52	3	0	699	43040	2640803	32.98	6297	1603	8420.1	121	433
CA_MRSA56_scaffolds	161	49	37	31	28	19	69	296947	2952134	32.67	110026	36039	145008	8	24
CA_polish_91	478	118	83	65	37	17	221	174255	2809100	32.99	46222	9960	57770.4	19	66
CAMRSA_77_scaffolds	1353	724	74	14	1	0	1163	35769	2297615	33.82	2798	845	4390.7	221	815
CAMRSA_87_scaffolds	1826	867	53	4	1	0	1537	25641	2475660	33.86	2086	751	3033.3	336	1134

## Sheet: Supplementary file_2
Additional file 2: Pie chart for Pangenome analysis

## Sheet: Supplementary file_3
Additional file 3: Typing results for 123 CA-MRSA isolates
	ST	CC	SCCmec (type)	spa type	Agr typing	PVL
CA_001	1	CC1	SCCmec_type_V	t127	gp3	Positive
CA_002	1535	CC15	SCCmec_type_V	t084	gp2	Positive
CA_003	1	CC1	SCCmec_type_VI	t127	gp3	Positive
CA_005	121	CC121	SCCmec_type_V	t314	gp4	Positive
CA_007	5395	CC15	SCCmec_type_V	t084	gp2	Positive
CA_008		CC121	SCCmec_type_V	t314	gp4	Positive
CA_009	1153	CC97	SCCmec_type_I	t504	UD	Positive
CA_010		CC1	SCCmec_type_VI	t127	gp3	Positive
CA_011	672	UD	SCCmec_type_V	t3841	UD	Positive
CA_012	1535	CC15	SCCmec_type_V	t084	UD	Positive
CA_013	1	CC1	SCCmec_type_V	t127	gp3	Positive
CA_014	1	CC1	SCCmec_type_V	t1052	gp3	Positive
CA_015	5	CC5	SCCmec_type_V	t688	UD	Positive
CA_016	121	CC121	SCCmec_type_V	t314	gp4	Positive
CA_017	1153	CC97	SCCmec_type_V	N/A	gp2	Positive
CA_018		CC121	SCCmec_type_V	t314	gp4	Positive
CA_019	1	CC1	SCCmec_type_VI	t127	gp3	Positive
CA_020	8159	CC1	SCCmec_type_VI	t127	gp3	Positive
CA_021	2884	UD	SCCmec_type_VI	t448	gp3	Positive
CA_022	1	CC1	SCCmec_type_V	t127	gp3	Positive
CA_023	1	CC1	SCCmec_type_VI	t127	gp3	Positive
CA_024	30	CC30	SCCmec_type_VI	t012	gp3	Positive
CA_025	5	CC5	SCCmec_type_VI	t954	gp2	Positive
CA_026	5	CC5	SCCmec_type_VI	t688	gp2	Positive
CA_027	1153	CC97	SCCmec_type_I	t504	gp2	Positive
CA_028	1	CC1	SCCmec_type_VI	t127	gp3	Positive
CA_029	1153	CC97	SCCmec_type_I	t1613	gp2	Positive
CA_030	121	CC121	SCCmec_type_V	t314	gp4	Positive
CA_031	1535	CC15	SCCmec_type_V	t084	gp2	Positive
CA_032	22	CC22	SCCmec_type_IVa	t2834	gp1	Negative
CA_033	8	CC8	SCCmec_type_V	t008	gp1	Positive
CA_034			SCCmec_type_V	t903	UD	Positive
CA_035	5395	CC15	SCCmec_type_V	t094	UD	Positive
CA_036	1535	CC15	SCCmec_type_V	t084	gp2	Positive
CA_038	30	CC30	SCCmec_type_IV	t021	gp3	Positive
CA_039	1535	CC15	SCCmec_type_V	t084	gp2	Positive
CA_040		CC5	SCCmec_type_V	t311	gp2	Positive
CA_041	1535	CC15	SCCmec_type_V	t084	gp2	Positive
CA_042	80	UD	SCCmec_type_II	t10892	gp3	Positive
CA_043	101	UD	MSSA	N/A	gp1	Positive
CA_044			MSSA	t127	UD	Positive
CA_045	239	CC8	SCCmec_type_V	t037	gp1	Positive
CA_046	121	CC121	SCCmec_type_V	t314	gp4	Positive
CA_047			SCCmec_type_V	t355	gp1	Positive
CA_048			SCCmec_type_II	t044	gp3	Positive
CA_049	121	CC121	SCCmec_type_V	t314	gp4	Positive
CA_050	1	CC1	SCCmec_type_V	t127	gp3	Positive
CA_052	1153	CC97	SCCmec_type_V	t903	gp2	Positive
CA_053	121	CC121	SCCmec_type_V	t314	gp4	Positive
CA_054	1	CC1	SCCmec_type_V	t127	gp3	Positive
CA_055	239	CC8	SCCmec_type_V	t037	gp1	Positive
CA_056	1153	CC97	SCCmec_type_V	t903	gp2	Positive
CA_057	97	CC97	SCCmec_type_V	t267	gp1	Positive
CA_058			SCCmec_type_V	t10892	gp3	Positive
CA_059	1	CC1	SCCmec_type_V	t127	gp3	Positive
CA_060		CC1	SCCmec_type_V	t127	gp3	Positive
CA_062	97	CC97	SCCmec_type_V	t1965	gp1	Positive
CA_063	1	CC1	SCCmec_type_V	t321	gp3	Positive
CA_064	1153	CC97	SCCmec_type_V	t903	gp2	Positive
CA_066	121	CC121	SCCmec_type_V	t314	gp4	Positive
CA_068	8158	CC121	SCCmec_type_V	t008	gp1	Positive
CA_070			SCCmec_type_V	t688	gp2	Positive
CA_074	8	CC8	SCCmec_type_V	t314	gp1	Positive
CA_076	8157	CC121	SCCmec_type_V	t314	UD
CA_077	121	CC121	SCCmec_type_V	t314	UD	Positive
CA_078	8	CC8	SCCmec_type_III	t008	UD	Positive
CA_086		CC5	SCCmec_type_V	t688	UD	Positive
CA_087		CC5	SCCmec_type_V	t688	UD
CA_088	672	UD	SCCmec_type_V	t003	gp1	Positive
CA_089	80		SCCmec_type_II	t044	UD	Positive
CA_090	-		SCCmec_type_V	t3841	gp1	Positive
CA_091	22	CC22	SCCmec_type_II	t223	gp1
CA_092	1	CC1	SCCmec_type_V	t127	gp3	Positive
CA_093		CC22	SCCmec_type_II	t223	gp1	Negative
CA_094		CC8	SCCmec_type_V	t037	gp1	Positive
CA_095	913	UD	SCCmec_type_V	t17535	gp2	Positive
CA_096		CC15	SCCmec_type_V	t084	UD	Positive
CA_101	1535	CC15	SCCmec_type_V	t084	UD	Negative
CA_104	5	CC5	SCCmec_type_V	t688	gp2	Positive
CA_105	1	CC1	SCCmec_type_V	t127	gp3	Positive
CA_107	672	UD	SCCmec_type_V	t3841	UD	Negative
CA_108		CC8	SCCmec_type_V	t037	gp1	Positive
CA_112	1	CC1	SCCmec_type_V	t127	gp3	Negative
CA_115	1	CC1	SCCmec_type_VI	t127	gp3	Positive
CA_117	121	CC121	SCCmec_type_VI	t314	gp4	Positive
CA_118	121	CC121	SCCmec_type_V	t314	gp4	Positive
CA_119	1153	CC97	SCCmec_type_V	t504	gp2	Positive
CA_120			SCCmec_type_V	t504	gp2	Positive
CA_127	121	CC121	SCCmec_type_V	t314	gp4	Positive
CA_128	1	CC1	SCCmec_type_V	t127	gp3	Positive
CA_129	22	CC22	SCCmec_type_IV	t223	gp1	Negative
CA_130	5	CC5	SCCmec_type_IV	t688	gp2	Positive
CA_131	239	CC8	SCCmec_type_III	t037	gp1	Positive
CA_132	1	CC1	SCCmec_type_V	t127	gp3	Positive
CA_138	239	CC8	SCCmec_type_III	t138	gp1	Negative
CA_140	4273	CC22	SCCmec_type_V	N/A	gp1	Negative
CA_141	239	CC8	SCCmec_type_III	t037	gp1	Negative
CA_142	121	CC121	SCCmec_type_V	t314	gp4	Negative
CA_143		CC22	SCCmec_type_II	t223	gp1	Negative
CA_146	1	CC1	SCCmec_type_V	t127	gp3	Positive
CA_148	239	CC8	SCCmec_type_V	t037	gp1	Negative
CA_150	152	UD	SCCmec_type_V	t454	gp1	Positive
CA_151		CC1	SCCmec_type_V	t127	gp3	Negative
CA_152	152	UD	SCCmec_type_V	t355	gp1	Positive
CA_153	672	UD	SCCmec_type_V	t3841	gp1	Positive
CA_154		CC1	SCCmec_type_V	t127	gp3	Positive
CA_155		CC22	SCCmec_type_II	t223	gp1	Negative
CA_156	291	UD	MSSA	t937	gp1	Positive
CA_158	1	CC1	SCCmec_type_VI	t127	gp3	Negative
CA_162		CC1	MSSA	t127	gp3	Negative
CA_163	5	CC5	SCCmec_type_VI	t688	gp2	Positive
CA_164	121	CC121	SCCmec_type_V	t314	gp4	Positive
CA_165	6	CC5	SCCmec_type_II	t711	gp1	Positive
CA_167	8160	CC1	MSSA	t127	gp3	Positive
CA_168	8161	CC15	MSSA	t084	gp2	Negative
CA_177	1535	CC15	SCCmec_type_V	t084	gp2	Positive
CA_185	97	CC97	SCCmec_type_II	t267	gp1	Positive
CA_186	667	CC30	SCCmec_type_II	t318	gp3	Positive
CA_187	152	UD	SCCmec_type_IV	t355	gp1	Positive
CA_188			SCCmec_type_V	t903	gp2	Positive
CA_190	80	UD	SCCmec_type_IV	t044	gp3	Positive
CA_198	121	CC121	SCCmec_type_V	t314	gp4	Positive
CA_200	121	CC121	SCCmec_type_V	t314	UD	Positive

## Sheet: Supplementary file_4
Additional file 4 : Association between phenotypic antimicrobial resistance patterns and clonal complexes among CA-MRSA isolates
Sample ID		Aminoglycoside		B-Lactam				Cephalosporin			Combination		Cephalosporin				Fluoroquinolone			Macrolide			Lincomycin	Tetracycline		Carbapenam			Fusidane	Aminoglycoside	Quinolone	lincosamide	Oxazolidinones	Antimycobacterials	Penicillin+B-lactamase inhibitor	Glycopeptide		Glycylcycline
	Clonal complex	Amikacin	Tobramycin	Amoxicillin-clavulanic	Ampicillin	Ampicillin-Sulbactam	Cefoxitin	Cefadroxil	Cefepime	Cefoprazone	Cefoprazone-Sulbactam	Trimethoprim-Sulfamethoxazole	Cefotaxime	Ceftazidime	Ceftriaxone	Cefuroxime-sodium	Ciprofloxacin	Moxifloxacin	Ofloxacin	Erythromycin	Clarithromycin	Azithromycin	Clindamycin	Doxycyclin	Minocyclin	Imipenem	Meropenem	Ertapenem	Fusidic acid	Gentamicin	Levofloxacin	Lincomycin	Linezolid	Rifampicin	Tazobactam-Piperacillin	Teicoplanin	Vancomycin	Tigecycline
CA_001	CC1	Resistant	Resistant	Resistant	Resistant	Resistant	Resistant	Resistant	Resistant	Resistant	Resistant	Susceptible	Resistant	Resistant	Resistant	Resistant	Susceptible	Susceptible	Susceptible	Susceptible	NA	Susceptible	Susceptible	Susceptible	Susceptible	Resistant	Resistant	Resistant	Resistant	Resistant	Susceptible	Susceptible	Susceptible	Susceptible	Resistant	Susceptible	Susceptible	Susceptible
CA_002	CC15	Resistant	Resistant	Resistant	Resistant	Resistant	Resistant	Resistant	Resistant	Resistant	Resistant	Susceptible	Resistant	Resistant	Resistant	Resistant	Resistant	Resistant	Resistant	Resistant	NA	Resistant	Resistant	Susceptible	Susceptible	Resistant	Resistant	Resistant	NA	Resistant	Resistant	Resistant	Susceptible	Susceptible	Resistant	Susceptible	Susceptible	Susceptible
CA_003	CC1	Resistant	Resistant	Resistant	Resistant	Resistant	Resistant	Resistant	Resistant	Resistant	Resistant	Susceptible	Resistant	Resistant	Resistant	Resistant	Susceptible	Susceptible	Susceptible	Susceptible	NA	Susceptible	Susceptible	Resistant	Susceptible	Resistant	Resistant	Resistant	Resistant	Resistant	Susceptible	Susceptible	Susceptible	Susceptible	Resistant	Susceptible	Susceptible	Susceptible
CA_005	CC121	Resistant	Resistant	Resistant	Resistant	Resistant	Resistant	Resistant	Resistant	Resistant	Resistant	Susceptible	Resistant	Resistant	Resistant	Resistant	Susceptible	Susceptible	Susceptible	Susceptible	NA	Susceptible	Susceptible	Susceptible	Susceptible	Resistant	Resistant	Resistant	NA	Resistant	Susceptible	Susceptible	Susceptible	Susceptible	Resistant	Susceptible	Susceptible	Susceptible
CA_007	CC15	Resistant	Resistant	Resistant	Resistant	Resistant	Resistant	Resistant	Resistant	Resistant	Resistant	Susceptible	Resistant	Resistant	Resistant	Resistant	Susceptible	Susceptible	Susceptible	Susceptible	NA	Susceptible	Susceptible	Susceptible	Susceptible	Resistant	Resistant	Resistant	Susceptible	Resistant	Susceptible	Susceptible	Susceptible	Susceptible	Resistant	Susceptible	Susceptible	Susceptible
CA_008	CC121	Resistant	Resistant	Resistant	Resistant	Resistant	Resistant	Resistant	Resistant	Resistant	Resistant	Susceptible	Resistant	Resistant	Resistant	Resistant	Susceptible	Susceptible	Susceptible	Susceptible	NA	Susceptible	Susceptible	Resistant	Resistant	Resistant	Resistant	Resistant	Resistant	Resistant	Susceptible	Susceptible	Susceptible	Susceptible	Resistant	Susceptible	Susceptible	Susceptible
CA_009	CC97	Resistant	Resistant	Resistant	Resistant	Resistant	Resistant	Resistant	Resistant	Resistant	Resistant	Resistant	Resistant	Resistant	Resistant	Resistant	Susceptible	Susceptible	Susceptible	Susceptible	NA	Susceptible	Susceptible	Susceptible	Susceptible	Resistant	Resistant	Resistant	Susceptible	Susceptible	Susceptible	Susceptible	Susceptible	Susceptible	Resistant	Susceptible	Susceptible	Susceptible
CA_010	CC1	Resistant	Resistant	Resistant	Resistant	Resistant	Resistant	Resistant	Resistant	Resistant	Resistant	Susceptible	Resistant	Resistant	Resistant	Resistant	Susceptible	Susceptible	Susceptible	Susceptible	NA	Susceptible	Susceptible	Resistant	Resistant	Resistant	Resistant	Resistant	Resistant	Resistant	Susceptible	Susceptible	Susceptible	Susceptible	Resistant	Susceptible	Susceptible	Susceptible
CA_011	UD	Resistant	Resistant	Resistant	Resistant	Resistant	Resistant	Resistant	Resistant	Resistant	Resistant	Resistant	Resistant	Resistant	Resistant	Resistant	Resistant	Resistant	Resistant	Resistant	NA	Resistant	Resistant	Susceptible	Susceptible	Resistant	Resistant	Resistant	Susceptible	Susceptible	Resistant	Resistant	Susceptible	Susceptible	Resistant	Susceptible	Susceptible	Susceptible
CA_012	CC15	Resistant	Resistant	Resistant	Resistant	Resistant	Resistant	Resistant	Resistant	Resistant	Resistant	Resistant	Resistant	Resistant	Resistant	Resistant	Susceptible	Susceptible	Susceptible	Susceptible	NA	Susceptible	Resistant	Resistant	Resistant	Resistant	Resistant	Resistant	NA	Resistant	Susceptible	Resistant	Susceptible	Susceptible	Resistant	Susceptible	Susceptible	Susceptible
CA_013	CC1	Resistant	Resistant	Resistant	Resistant	Resistant	Resistant	Resistant	Resistant	Resistant	Resistant	Susceptible	Resistant	Resistant	Resistant	Resistant	Susceptible	Susceptible	Susceptible	Susceptible	NA	Susceptible	Resistant	Susceptible	Susceptible	Resistant	Resistant	Resistant	Resistant	Susceptible	Susceptible	Resistant	Susceptible	Susceptible	Resistant	Susceptible	Susceptible	Susceptible
CA_014	CC1	Resistant	Resistant	Resistant	Resistant	Resistant	Resistant	Resistant	Resistant	Resistant	Resistant	Susceptible	Resistant	Resistant	Resistant	Resistant	Susceptible	Susceptible	Susceptible	Susceptible	NA	Susceptible	Susceptible	Resistant	Resistant	Resistant	Resistant	Resistant	Resistant	Resistant	Susceptible	Susceptible	Susceptible	Susceptible	Resistant	Susceptible	Susceptible	Susceptible
CA_015	CC5	Resistant	Resistant	Resistant	Resistant	Resistant	Resistant	Resistant	Resistant	Resistant	Resistant	Susceptible	Resistant	Resistant	Resistant	Resistant	Susceptible	Susceptible	Susceptible	Resistant	NA	Resistant	Resistant	Resistant	Resistant	Resistant	Resistant	Resistant	Resistant	Susceptible	Susceptible	Resistant	Susceptible	Susceptible	Resistant	Susceptible	Susceptible	Susceptible
CA_016	CC121	Resistant	Resistant	Resistant	Resistant	Resistant	Resistant	Resistant	Resistant	Resistant	Resistant	Resistant	Resistant	Resistant	Resistant	Resistant	Susceptible	Susceptible	Susceptible	Susceptible	NA	Susceptible	Susceptible	Susceptible	Susceptible	Resistant	Resistant	Resistant	Susceptible	Resistant	Susceptible	Susceptible	Susceptible	Susceptible	Resistant	Susceptible	Susceptible	Susceptible
CA_017	CC97	Resistant	Resistant	Resistant	Resistant	Resistant	Resistant	Resistant	Resistant	Resistant	Resistant	Resistant	Resistant	Resistant	Resistant	Resistant	Susceptible	Susceptible	Susceptible	Susceptible	NA	Susceptible	Susceptible	Susceptible	Susceptible	Resistant	Resistant	Resistant	Resistant	Resistant	Susceptible	Susceptible	Susceptible	Susceptible	Resistant	Susceptible	Susceptible	Susceptible
CA_018	CC121	Resistant	Resistant	Resistant	Resistant	Resistant	Resistant	Resistant	Resistant	Resistant	Resistant	Resistant	Resistant	Resistant	Resistant	Resistant	Susceptible	Susceptible	Susceptible	Susceptible	NA	Susceptible	Susceptible	Susceptible	Susceptible	Resistant	Resistant	Resistant	Susceptible	Resistant	Susceptible	Susceptible	Susceptible	Susceptible	Resistant	Susceptible	Susceptible	Susceptible
CA_019	CC1	Resistant	Resistant	Resistant	Resistant	Resistant	Resistant	Resistant	Resistant	Resistant	Resistant	Resistant	Resistant	Resistant	Resistant	Resistant	Susceptible	Susceptible	Susceptible	Resistant	NA	Resistant	Resistant	Susceptible	Susceptible	Resistant	Resistant	Resistant	Susceptible	Resistant	Susceptible	Resistant	Susceptible	Susceptible	Resistant	Susceptible	Susceptible	Susceptible
CA_020	CC1	Resistant	Resistant	Resistant	Resistant	Resistant	Resistant	Resistant	Resistant	Resistant	Resistant	Susceptible	Resistant	Resistant	Resistant	Resistant	Susceptible	Susceptible	Susceptible	Susceptible	NA	Susceptible	Susceptible	Resistant	Resistant	Resistant	Resistant	Resistant	Resistant	Susceptible	Susceptible	Susceptible	Susceptible	Susceptible	Resistant	Susceptible	Susceptible	Susceptible
CA_021	UD	Resistant	Resistant	Resistant	Resistant	Resistant	Resistant	Resistant	Resistant	Resistant	Resistant	Resistant	Resistant	Resistant	Resistant	Resistant	Resistant	Resistant	Resistant	Susceptible	NA	Susceptible	Susceptible	Susceptible	Susceptible	Resistant	Resistant	Resistant	Susceptible	Susceptible	Resistant	Susceptible	Susceptible	Susceptible	Resistant	Susceptible	Susceptible	Susceptible
CA_022	CC1	Resistant	Resistant	Resistant	Resistant	Resistant	Resistant	Resistant	Resistant	Resistant	Resistant	Susceptible	Resistant	Resistant	Resistant	Resistant	Susceptible	Susceptible	Susceptible	Susceptible	NA	Susceptible	Susceptible	Susceptible	Susceptible	Resistant	Resistant	Resistant	Susceptible	Resistant	Susceptible	Susceptible	Susceptible	Susceptible	Resistant	Susceptible	Susceptible	Susceptible
CA_023	CC1	Resistant	Resistant	Resistant	Resistant	Resistant	Resistant	Resistant	Resistant	Resistant	Resistant	Susceptible	Resistant	Resistant	Resistant	Resistant	Susceptible	Susceptible	Susceptible	Resistant	NA	Resistant	Resistant	Resistant	Susceptible	Resistant	Resistant	Resistant	Resistant	Resistant	Susceptible	Resistant	Susceptible	Susceptible	Resistant	Susceptible	Susceptible	Susceptible
CA_024	CC30	Resistant	Resistant	Resistant	Resistant	Resistant	Resistant	Resistant	Resistant	Resistant	Resistant	Susceptible	Resistant	Resistant	Resistant	Resistant	Susceptible	Susceptible	Susceptible	Susceptible	NA	Susceptible	Susceptible	Susceptible	Susceptible	Resistant	Resistant	Resistant	Resistant	Susceptible	Susceptible	Susceptible	Susceptible	Susceptible	Resistant	Susceptible	Susceptible	Susceptible
CA_025	CC5	Resistant	Resistant	Resistant	Resistant	Resistant	Resistant	Resistant	Resistant	Resistant	Resistant	Resistant	Resistant	Resistant	Resistant	Resistant	Susceptible	Susceptible	Susceptible	Susceptible	NA	Susceptible	Susceptible	Susceptible	Susceptible	Resistant	Resistant	Resistant	Susceptible	Susceptible	Susceptible	Susceptible	Susceptible	Susceptible	Resistant	Susceptible	Susceptible	Susceptible
CA_026	CC5	Resistant	Resistant	Resistant	Resistant	Resistant	Resistant	Resistant	Resistant	Resistant	Resistant	Resistant	Resistant	Resistant	Resistant	Resistant	Susceptible	Susceptible	Susceptible	Susceptible	NA	Susceptible	Susceptible	Resistant	Resistant	Resistant	Resistant	Resistant	Susceptible	Susceptible	Susceptible	Susceptible	Susceptible	Susceptible	Resistant	Susceptible	Susceptible	Susceptible
CA_027	CC97	Resistant	Resistant	Resistant	Resistant	Resistant	Resistant	Resistant	Resistant	Resistant	Resistant	Resistant	Resistant	Resistant	Resistant	Resistant	Susceptible	Susceptible	Susceptible	Susceptible	NA	Susceptible	Susceptible	Susceptible	Susceptible	Resistant	Resistant	Resistant	Susceptible	Susceptible	Susceptible	Susceptible	Susceptible	Susceptible	Resistant	Susceptible	Susceptible	Susceptible
CA_028	CC1	Resistant	Resistant	Resistant	Resistant	Resistant	Resistant	Resistant	Resistant	Resistant	Resistant	Susceptible	Resistant	Resistant	Resistant	Resistant	Susceptible	Susceptible	Susceptible	Susceptible	NA	Susceptible	Susceptible	Resistant	Resistant	Resistant	Resistant	Resistant	Susceptible	Resistant	Susceptible	Susceptible	Susceptible	Susceptible	Resistant	Susceptible	Susceptible	Susceptible
CA_029	CC97	Resistant	Resistant	Resistant	Resistant	Resistant	Resistant	Resistant	Resistant	Resistant	Resistant	Resistant	Resistant	Resistant	Resistant	Resistant	Susceptible	Susceptible	Susceptible	Susceptible	NA	Susceptible	Susceptible	Susceptible	Susceptible	Resistant	Resistant	Resistant	Susceptible	Susceptible	Susceptible	Susceptible	Susceptible	Susceptible	Resistant	Susceptible	Susceptible	Susceptible
CA_030	CC121	Resistant	Resistant	Resistant	Resistant	Resistant	Resistant	Resistant	Resistant	Resistant	Resistant	Resistant	Resistant	Resistant	Resistant	Resistant	Susceptible	Susceptible	Susceptible	Susceptible	NA	Susceptible	Susceptible	Resistant	Resistant	Resistant	Resistant	Resistant	Susceptible	Resistant	Susceptible	Susceptible	Susceptible	Susceptible	Resistant	Susceptible	Susceptible	Susceptible
CA_031	CC15	Resistant	Resistant	Resistant	Resistant	Resistant	Resistant	Resistant	Resistant	Resistant	Resistant	Susceptible	Resistant	Resistant	Resistant	Resistant	Susceptible	Susceptible	Susceptible	Susceptible	NA	Susceptible	Resistant	Resistant	Resistant	Resistant	Resistant	Resistant	Susceptible	Resistant	Susceptible	Resistant	Susceptible	Susceptible	Resistant	Susceptible	Susceptible	Susceptible
CA_032	CC22	Resistant	Resistant	Resistant	Resistant	Resistant	Resistant	Resistant	Resistant	Resistant	Resistant	Resistant	Resistant	Resistant	Resistant	Resistant	Susceptible	Susceptible	Susceptible	Resistant	NA	Resistant	Resistant	Resistant	Resistant	Resistant	Resistant	Resistant	Susceptible	Susceptible	Susceptible	Resistant	Susceptible	Susceptible	Resistant	Susceptible	Susceptible	Susceptible
CA_033	CC8	Resistant	Resistant	Resistant	Resistant	Resistant	Resistant	Resistant	Resistant	Resistant	Resistant	Susceptible	Resistant	Resistant	Resistant	Resistant	Susceptible	Susceptible	Susceptible	Susceptible	NA	Susceptible	Susceptible	Susceptible	Susceptible	Resistant	Resistant	Resistant	Susceptible	Resistant	Susceptible	Susceptible	Susceptible	Susceptible	Resistant	Susceptible	Susceptible	Susceptible
CA_034		Resistant	Resistant	Resistant	Resistant	Resistant	Resistant	Resistant	Resistant	Resistant	Resistant	Resistant	Resistant	Resistant	Resistant	Resistant	Susceptible	Susceptible	Susceptible	Susceptible	NA	Susceptible	Susceptible	Susceptible	Susceptible	Resistant	Resistant	Resistant	Susceptible	Resistant	Susceptible	Susceptible	Susceptible	Susceptible	Resistant	Susceptible	Susceptible	Susceptible
CA_035	CC15	Resistant	Resistant	Resistant	Resistant	Resistant	Resistant	Resistant	Resistant	Resistant	Resistant	Susceptible	Resistant	Resistant	Resistant	Resistant	Susceptible	Susceptible	Susceptible	Susceptible	NA	Susceptible	Susceptible	Susceptible	Susceptible	Resistant	Resistant	Resistant	Resistant	Resistant	Susceptible	Susceptible	Susceptible	Susceptible	Resistant	Susceptible	Susceptible	Susceptible
CA_036	CC15	Resistant	Resistant	Resistant	Resistant	Resistant	Resistant	Resistant	Resistant	Resistant	Resistant	Susceptible	Resistant	Resistant	Resistant	Resistant	Susceptible	Susceptible	Susceptible	Susceptible	NA	Susceptible	Susceptible	Susceptible	Susceptible	Resistant	Resistant	Resistant	Resistant	Resistant	Susceptible	Susceptible	Susceptible	Susceptible	Resistant	Susceptible	Susceptible	Susceptible
CA_038	CC30	Resistant	Resistant	Resistant	Resistant	Resistant	Resistant	Resistant	Resistant	Resistant	Resistant	Resistant	Resistant	Resistant	Resistant	Resistant	Resistant	Susceptible	Resistant	Resistant	NA	Resistant	Susceptible	Susceptible	Susceptible	Resistant	Resistant	Resistant	Resistant	Susceptible	Susceptible	Susceptible	Susceptible	Susceptible	Resistant	Susceptible	Susceptible	Susceptible
CA_039	CC15	Resistant	Resistant	Resistant	Resistant	Resistant	Resistant	Resistant	Resistant	Resistant	Resistant	Susceptible	Resistant	Resistant	Resistant	Resistant	Susceptible	Susceptible	Susceptible	Susceptible	NA	Susceptible	Susceptible	Resistant	Resistant	Resistant	Resistant	Resistant	Resistant	Resistant	Susceptible	Susceptible	Susceptible	Susceptible	Resistant	Susceptible	Susceptible	Susceptible
CA_040	CC5	Resistant	Resistant	Resistant	Resistant	Resistant	Resistant	Resistant	Resistant	Resistant	Resistant	Resistant	Resistant	Resistant	Resistant	Resistant	Resistant	Resistant	Resistant	Resistant	NA	Resistant	Resistant	Susceptible	Susceptible	Resistant	Resistant	Resistant	Resistant	Susceptible	Resistant	Resistant	Susceptible	Susceptible	Resistant	Susceptible	Susceptible	Susceptible
CA_041	CC15	Resistant	Resistant	Resistant	Resistant	Resistant	Resistant	Resistant	Resistant	Resistant	Resistant	Susceptible	Resistant	Resistant	Resistant	Resistant	Susceptible	Susceptible	Susceptible	Susceptible	NA	Susceptible	Susceptible	Resistant	Resistant	Resistant	Resistant	Resistant	Susceptible	Resistant	Susceptible	Susceptible	Susceptible	Susceptible	Resistant	Susceptible	Susceptible	Susceptible
CA_042	UD	Resistant	Resistant	Resistant	Resistant	Resistant	Resistant	Resistant	Resistant	Resistant	Resistant	Resistant	Resistant	Resistant	Resistant	Resistant	Susceptible	Susceptible	Susceptible	Resistant	NA	Resistant	Resistant	Resistant	Resistant	Resistant	Resistant	Resistant	NA	Susceptible	Susceptible	Resistant	Susceptible	Susceptible	Resistant	Susceptible	Susceptible	Susceptible
CA_043	UD	Resistant	Resistant	Resistant	Resistant	Resistant	Resistant	Resistant	Resistant	Resistant	Resistant	Susceptible	Resistant	Resistant	Resistant	Resistant	Susceptible	Susceptible	Susceptible	Resistant	NA	Resistant	Susceptible	Susceptible	Susceptible	Resistant	Resistant	Resistant	Susceptible	Susceptible	Susceptible	Susceptible	Susceptible	Susceptible	Resistant	Susceptible	Susceptible	Susceptible
CA_044		Resistant	Resistant	Resistant	Resistant	Resistant	Resistant	Resistant	Resistant	Resistant	Resistant	Susceptible	Resistant	Resistant	Resistant	Resistant	Susceptible	Susceptible	Susceptible	Susceptible	NA	Susceptible	Susceptible	Resistant	Susceptible	Resistant	Resistant	Resistant	Resistant	Susceptible	Susceptible	Susceptible	Susceptible	Susceptible	Resistant	Susceptible	Susceptible	Susceptible
CA_045	CC8	Resistant	Resistant	Resistant	Resistant	Resistant	Resistant	Resistant	Resistant	Resistant	Resistant	Resistant	Resistant	Resistant	Resistant	Resistant	Resistant	Resistant	Resistant	Resistant	NA	Resistant	Resistant	Resistant	Resistant	Resistant	Resistant	Resistant	Resistant	Resistant	Resistant	Susceptible	Susceptible	Susceptible	Resistant	Susceptible	Susceptible	Susceptible
CA_046	CC121	Resistant	Resistant	Resistant	Resistant	Resistant	Resistant	Resistant	Resistant	Resistant	Resistant	Resistant	Resistant	Resistant	Resistant	Resistant	Susceptible	Susceptible	Susceptible	Susceptible	NA	Susceptible	Susceptible	Resistant	Resistant	Resistant	Resistant	Resistant	Susceptible	Resistant	Susceptible	Susceptible	Susceptible	Susceptible	Resistant	Susceptible	Susceptible	Susceptible
CA_047		Resistant	Resistant	Resistant	Resistant	Resistant	Resistant	Resistant	Resistant	Resistant	Resistant	Susceptible	Resistant	Resistant	Resistant	Resistant	Susceptible	Susceptible	Susceptible	Susceptible	NA	Susceptible	Susceptible	Susceptible	Susceptible	Resistant	Resistant	Resistant	Resistant	Susceptible	Susceptible	Susceptible	Susceptible	Susceptible	Resistant	Susceptible	Susceptible	Susceptible
CA_048		Resistant	Resistant	Resistant	Resistant	Resistant	Resistant	Resistant	Resistant	Resistant	Resistant	Resistant	Resistant	Resistant	Resistant	Resistant	Susceptible	Susceptible	Susceptible	Susceptible	NA	Susceptible	Susceptible	Resistant	Resistant	Resistant	Resistant	Resistant	Susceptible	Susceptible	Susceptible	Susceptible	Susceptible	Susceptible	Resistant	Susceptible	Susceptible	Susceptible
CA_049	CC121	Resistant	Resistant	Resistant	Resistant	Resistant	Resistant	Resistant	Resistant	Resistant	Resistant	Susceptible	Resistant	Resistant	Resistant	Resistant	Susceptible	Susceptible	Susceptible	Susceptible	NA	Susceptible	Susceptible	Susceptible	Susceptible	Resistant	Resistant	Resistant	Resistant	Susceptible	Susceptible	Susceptible	Susceptible	Susceptible	Resistant	Susceptible	Susceptible	Susceptible
CA_050	CC1	Resistant	Resistant	Resistant	Resistant	Resistant	Resistant	Resistant	Resistant	Resistant	Resistant	Susceptible	Resistant	Resistant	Resistant	Resistant	Susceptible	Susceptible	Susceptible	Susceptible	NA	Susceptible	Susceptible	Resistant	Susceptible	Resistant	Resistant	Resistant	Resistant	Resistant	Susceptible	Susceptible	Susceptible	Susceptible	Resistant	Susceptible	Susceptible	Susceptible
CA_052	CC97	Resistant	Resistant	Resistant	Resistant	Resistant	Resistant	Resistant	Resistant	Resistant	Resistant	Resistant	Resistant	Resistant	Resistant	Resistant	Susceptible	Susceptible	Susceptible	Susceptible	NA	Susceptible	Susceptible	Susceptible	Susceptible	Resistant	Resistant	Resistant	Susceptible	Resistant	Susceptible	Susceptible	Susceptible	Susceptible	Resistant	Susceptible	Susceptible	Susceptible
CA_053	CC121	Resistant	Resistant	Resistant	Resistant	Resistant	Resistant	Resistant	Resistant	Resistant	Resistant	Resistant	Resistant	Resistant	Resistant	Resistant	Resistant	Resistant	Resistant	Susceptible	NA	Susceptible	Susceptible	Susceptible	Susceptible	Resistant	Resistant	Resistant	Susceptible	Resistant	Resistant	Susceptible	Susceptible	Susceptible	Resistant	Susceptible	Susceptible	Susceptible
CA_054	CC1	Resistant	Resistant	Resistant	Resistant	Resistant	Resistant	Resistant	Resistant	Resistant	Resistant	Resistant	Resistant	Resistant	Resistant	Resistant	Resistant	Resistant	Resistant	Resistant	NA	Resistant	Resistant	Resistant	Resistant	Resistant	Resistant	Resistant	Resistant	Resistant	Resistant	Resistant	Susceptible	Susceptible	Resistant	Susceptible	Susceptible	Susceptible
CA_055	CC8	Resistant	Resistant	Resistant	Resistant	Resistant	Resistant	Resistant	Resistant	Resistant	Resistant	Resistant	Resistant	Resistant	Resistant	Resistant	Resistant	Resistant	Resistant	Susceptible	NA	Susceptible	Susceptible	Resistant	Resistant	Resistant	Resistant	Resistant	NA	Resistant	Resistant	Susceptible	Susceptible	Susceptible	Resistant	Susceptible	Susceptible	Susceptible
CA_056	CC97	Resistant	Resistant	Resistant	Resistant	Resistant	Resistant	Resistant	Resistant	Resistant	Resistant	Resistant	Resistant	Resistant	Resistant	Resistant	Resistant	Resistant	Resistant	Susceptible	NA	Susceptible	Susceptible	Susceptible	Susceptible	Resistant	Resistant	Resistant	Resistant	Resistant	Resistant	Resistant	Susceptible	Susceptible	Resistant	Susceptible	Susceptible	Susceptible
CA_057	CC97	Resistant	Resistant	Resistant	Resistant	Resistant	Resistant	Resistant	Resistant	Resistant	Resistant	Susceptible	Resistant	Resistant	Resistant	Resistant	Susceptible	Susceptible	Susceptible	Susceptible	NA	Susceptible	Susceptible	Susceptible	Susceptible	Resistant	Resistant	Resistant	NA	Resistant	Susceptible	Susceptible	Susceptible	Susceptible	Resistant	Susceptible	Susceptible	Susceptible
CA_058		Resistant	Resistant	Resistant	Resistant	Resistant	Resistant	Resistant	Resistant	Resistant	Resistant	Susceptible	Resistant	Resistant	Resistant	Resistant	Susceptible	Susceptible	Susceptible	Resistant	NA	Resistant	Resistant	Resistant	Susceptible	Resistant	Resistant	Resistant	Resistant	Susceptible	Susceptible	Resistant	Susceptible	Susceptible	Resistant	Susceptible	Susceptible	Susceptible
CA_059	CC1	Resistant	Resistant	Resistant	Resistant	Resistant	Resistant	Resistant	Resistant	Resistant	Resistant	Susceptible	Resistant	Resistant	Resistant	Resistant	Susceptible	Susceptible	Susceptible	Susceptible	NA	Susceptible	Susceptible	Resistant	Susceptible	Resistant	Resistant	Resistant	Resistant	Resistant	Susceptible	Susceptible	Susceptible	Susceptible	Resistant	Susceptible	Susceptible	Susceptible
CA_060	CC1	Resistant	Resistant	Resistant	Resistant	Resistant	Resistant	Resistant	Resistant	Resistant	Resistant	Resistant	Resistant	Resistant	Resistant	Resistant	Susceptible	Susceptible	Susceptible	Resistant	NA	Resistant	Resistant	Resistant	Resistant	Resistant	Resistant	Resistant	Resistant	Resistant	Susceptible	Resistant	Susceptible	Susceptible	Resistant	Susceptible	Susceptible	Susceptible
CA_062	CC97	Resistant	Resistant	Resistant	Resistant	Resistant	Resistant	Resistant	Resistant	Resistant	Resistant	Susceptible	Resistant	Resistant	Resistant	Resistant	Susceptible	Susceptible	Susceptible	Susceptible	NA	Susceptible	Susceptible	Susceptible	Susceptible	Resistant	Resistant	Resistant	Resistant	Resistant	Susceptible	Susceptible	Susceptible	Susceptible	Resistant	Susceptible	Susceptible	Susceptible
CA_063	CC1	Resistant	Resistant	Resistant	Resistant	Resistant	Resistant	Resistant	Resistant	Resistant	Resistant	Susceptible	Resistant	Resistant	Resistant	Resistant	Susceptible	Susceptible	Susceptible	Susceptible	NA	Susceptible	Susceptible	Resistant	Susceptible	Resistant	Resistant	Resistant	Resistant	Susceptible	Susceptible	Susceptible	Susceptible	Susceptible	Resistant	Susceptible	Susceptible	Susceptible
CA_064	CC97	Resistant	Resistant	Resistant	Resistant	Resistant	Resistant	Resistant	Resistant	Resistant	Resistant	Susceptible	Resistant	Resistant	Resistant	Resistant	Susceptible	Susceptible	Susceptible	Susceptible	NA	Susceptible	Susceptible	Resistant	Susceptible	Resistant	Resistant	Resistant	Resistant	Resistant	Susceptible	Susceptible	Susceptible	Susceptible	Resistant	Susceptible	Susceptible	Susceptible
CA_066	CC121	Resistant	Resistant	Resistant	Resistant	Resistant	Resistant	Resistant	Resistant	Resistant	Resistant	Resistant	Resistant	Resistant	Resistant	Resistant	Susceptible	Susceptible	Susceptible	Susceptible	NA	Susceptible	Susceptible	Susceptible	Resistant	Resistant	Resistant	Resistant	Susceptible	Resistant	Susceptible	Susceptible	Susceptible	Susceptible	Resistant	Susceptible	Susceptible	Susceptible
CA_068	CC121	Resistant	Resistant	Resistant	Resistant	Resistant	Resistant	Resistant	Resistant	Resistant	Resistant	Susceptible	Resistant	Resistant	Resistant	Resistant	Susceptible	Susceptible	Susceptible	Susceptible	NA	Susceptible	Susceptible	Susceptible	Susceptible	Resistant	Resistant	Resistant	Resistant	Resistant	Susceptible	Susceptible	Susceptible	Susceptible	Resistant	Susceptible	Susceptible	Susceptible
CA_070		Resistant	Resistant	Resistant	Resistant	Resistant	Resistant	Resistant	Resistant	Resistant	Resistant	Susceptible	Resistant	Resistant	Resistant	Resistant	Susceptible	Susceptible	Susceptible	Susceptible	NA	Susceptible	Susceptible	Susceptible	Susceptible	Resistant	Resistant	Resistant	Resistant	Susceptible	Susceptible	Susceptible	Susceptible	Susceptible	Resistant	Susceptible	Susceptible	Susceptible
CA_074	CC8	Resistant	Resistant	Resistant	Resistant	Resistant	Resistant	Resistant	Resistant	Resistant	Resistant	Resistant	Resistant	Resistant	Resistant	Resistant	Susceptible	Susceptible	Susceptible	Susceptible	NA	Susceptible	Susceptible	Susceptible	Susceptible	Resistant	Resistant	Resistant	Susceptible	Resistant	Susceptible	Susceptible	Susceptible	Susceptible	Resistant	Susceptible	Susceptible	Susceptible
CA_076	CC121	Resistant	Resistant	Resistant	Resistant	Resistant	Resistant	Resistant	Resistant	Resistant	Resistant	Susceptible	Resistant	Resistant	Resistant	Resistant	Resistant	Resistant	Resistant	Resistant	NA	Resistant	Resistant	Resistant	Resistant	Resistant	Resistant	Resistant	NA	Resistant	Resistant	Resistant	Susceptible	Resistant	Resistant	Susceptible	Susceptible	Susceptible
CA_077	CC121	Resistant	Resistant	Resistant	Resistant	Resistant	Resistant	Resistant	Resistant	Resistant	Resistant	Susceptible	Resistant	Resistant	Resistant	Resistant	Susceptible	Susceptible	Susceptible	Susceptible	NA	Susceptible	Susceptible	Resistant	Susceptible	Resistant	Resistant	Resistant	Resistant	Resistant	Susceptible	Susceptible	Susceptible	Susceptible	Resistant	Susceptible	Susceptible	Susceptible
CA_078	CC8	Resistant	Resistant	Resistant	Resistant	Resistant	Resistant	Resistant	Resistant	Resistant	Resistant	Susceptible	Resistant	Resistant	Resistant	Resistant	Susceptible	Susceptible	Susceptible	Susceptible	NA	Susceptible	Susceptible	Susceptible	Susceptible	Resistant	Resistant	Resistant	Resistant	Susceptible	Susceptible	Susceptible	Susceptible	Susceptible	Resistant	Susceptible	Susceptible	Susceptible
CA_086	CC5	Resistant	Resistant	Resistant	Resistant	Resistant	Resistant	Resistant	Resistant	Resistant	Resistant	Resistant	Resistant	Resistant	Resistant	Resistant	Susceptible	Susceptible	Susceptible	Susceptible	NA	Susceptible	Susceptible	Resistant	Resistant	Resistant	Resistant	Resistant	Susceptible	Resistant	Susceptible	Resistant	Susceptible	Susceptible	Resistant	Susceptible	Susceptible	Susceptible
CA_087	CC5	Resistant	Resistant	Resistant	Resistant	Resistant	Resistant	Resistant	Resistant	Resistant	Resistant	Resistant	Resistant	Resistant	Resistant	Resistant	Resistant	Susceptible	Susceptible	Susceptible	NA	Susceptible	Susceptible	Resistant	Resistant	Resistant	Resistant	Resistant	Susceptible	Susceptible	Susceptible	Susceptible	Susceptible	Susceptible	Resistant	Susceptible	Susceptible	Susceptible
CA_088	UD	Resistant	Resistant	Resistant	Resistant	Resistant	Resistant	Resistant	Resistant	Resistant	Resistant	Resistant	Resistant	Resistant	Resistant	Resistant	Susceptible	Susceptible	Susceptible	Susceptible	NA	Susceptible	Susceptible	Susceptible	Susceptible	Resistant	Resistant	Resistant	Susceptible	Resistant	Susceptible	Susceptible	Susceptible	Susceptible	Resistant	Susceptible	Susceptible	Susceptible
CA_089		Resistant	Resistant	Resistant	Resistant	Resistant	Resistant	Resistant	Resistant	Resistant	Resistant	Resistant	Resistant	Resistant	Resistant	Resistant	Resistant	Susceptible	Resistant	Resistant	NA	Resistant	Resistant	Resistant	Resistant	Resistant	Resistant	Resistant	Susceptible	Susceptible	Susceptible	Resistant	Susceptible	Susceptible	Resistant	Susceptible	Susceptible	Susceptible
CA_090		Resistant	Resistant	Resistant	Resistant	Resistant	Resistant	Resistant	Resistant	Resistant	Resistant	Resistant	Resistant	Resistant	Resistant	Resistant	Resistant	Resistant	Resistant	Resistant	NA	Resistant	Susceptible	Susceptible	Susceptible	Resistant	Resistant	Resistant	Resistant	Resistant	Resistant	Susceptible	Susceptible	Susceptible	Resistant	Susceptible	Susceptible	Susceptible
CA_091	CC22	Resistant	Resistant	Resistant	Resistant	Resistant	Resistant	Resistant	Resistant	Resistant	Resistant	Resistant	Resistant	Resistant	Resistant	Resistant	Susceptible	Susceptible	Susceptible	Susceptible	NA	Susceptible	Susceptible	Susceptible	Susceptible	Resistant	Resistant	Resistant	Susceptible	Susceptible	Susceptible	Susceptible	Susceptible	Susceptible	Resistant	Susceptible	Susceptible	Susceptible
CA_092	CC1	Resistant	Resistant	Resistant	Resistant	Resistant	Resistant	Resistant	Resistant	Resistant	Resistant	Resistant	Resistant	Resistant	Resistant	Resistant	Resistant	Resistant	Resistant	Susceptible	NA	Susceptible	Susceptible	Resistant	Resistant	Resistant	Resistant	Resistant	Resistant	Resistant	Resistant	Susceptible	Susceptible	Susceptible	Resistant	Susceptible	Susceptible	Susceptible
CA_093	CC22	Resistant	Resistant	Resistant	Resistant	Resistant	Resistant	Resistant	Resistant	Resistant	Resistant	Resistant	Resistant	Resistant	Resistant	Resistant	Susceptible	Susceptible	Susceptible	Susceptible	NA	Susceptible	Susceptible	Susceptible	Susceptible	Resistant	Resistant	Resistant	Susceptible	Susceptible	Susceptible	Susceptible	Susceptible	Susceptible	Resistant	Susceptible	Susceptible	Susceptible
CA_094	CC8	Resistant	Resistant	Resistant	Resistant	Resistant	Resistant	Resistant	Resistant	Resistant	Resistant	Resistant	Resistant	Resistant	Resistant	Resistant	Resistant	Susceptible	Resistant	Resistant	NA	Resistant	Resistant	Resistant	Resistant	Resistant	Resistant	Resistant	Resistant	Resistant	Susceptible	Resistant	Susceptible	Susceptible	Resistant	Susceptible	Susceptible	Susceptible
CA_095	UD	Resistant	Resistant	Resistant	Resistant	Resistant	Resistant	Resistant	Resistant	Resistant	Resistant	Resistant	Resistant	Resistant	Resistant	Resistant	Susceptible	Susceptible	Susceptible	Resistant	NA	Resistant	Resistant	Resistant	Resistant	Resistant	Resistant	Resistant	Susceptible	Susceptible	Susceptible	Resistant	Susceptible	Susceptible	Resistant	Susceptible	Susceptible	Susceptible
CA_096	CC15	Resistant	Resistant	Resistant	Resistant	Resistant	Resistant	Resistant	Resistant	Resistant	Resistant	Resistant	Resistant	Resistant	Resistant	Resistant	Susceptible	Susceptible	Susceptible	Resistant	NA	Resistant	Susceptible	Susceptible	Susceptible	Resistant	Resistant	Resistant	Resistant	Resistant	Susceptible	Susceptible	Susceptible	Susceptible	Resistant	Susceptible	Susceptible	Susceptible
CA_101	CC15	Resistant	Resistant	Resistant	Resistant	Resistant	Resistant	Resistant	Resistant	Resistant	Resistant	Resistant	Resistant	Resistant	Resistant	Resistant	Susceptible	Susceptible	Susceptible	Susceptible		Susceptible	Susceptible	Susceptible	Susceptible	Resistant	Resistant	Resistant	NA	Resistant	Susceptible	Susceptible	Susceptible	Susceptible	Resistant	Susceptible	Susceptible	Susceptible
CA_104	CC5	Resistant	Resistant	Resistant	Resistant	Resistant	Resistant	Resistant	Resistant	Resistant	Resistant	Resistant	Resistant	Resistant	Resistant	Resistant	Susceptible	Susceptible	Susceptible	Susceptible		Susceptible	Susceptible	Resistant	Resistant	Resistant	Resistant	Resistant	Susceptible	Susceptible	Susceptible	Susceptible	Susceptible	Susceptible	Resistant	Susceptible	Susceptible	Susceptible
CA_105	CC1	Resistant	Resistant	Resistant	Resistant	Resistant	Resistant	Resistant	Resistant	Resistant	Resistant	Resistant	Resistant	Resistant	Resistant	Resistant	Susceptible	Susceptible	Susceptible	Resistant		Resistant	Resistant	Susceptible	Susceptible	Resistant	Resistant	Resistant	Resistant	Resistant	Susceptible	Resistant	Susceptible	Susceptible	Resistant	Susceptible	Susceptible	Susceptible
CA_107	UD	Resistant	Resistant	Resistant	Resistant	Resistant	Resistant	Resistant	Resistant	Resistant	Resistant	Resistant	Resistant	Resistant	Resistant	Resistant	Resistant	Resistant	Resistant	Resistant		Resistant	Susceptible	Susceptible	Susceptible	Resistant	Resistant	Resistant	Susceptible	Susceptible	Resistant	Susceptible	Susceptible	Susceptible	Resistant	Susceptible	Susceptible	Susceptible
CA_108	CC8	Resistant	Resistant	Resistant	Resistant	Resistant	Resistant	Resistant	Resistant	Resistant	Resistant	Susceptible	Resistant	Resistant	Resistant	Resistant	Resistant	Resistant	Resistant	Resistant		Resistant	Resistant	Resistant	Resistant	Resistant	Resistant	Resistant	Resistant	Resistant	Resistant	Resistant	Resistant	Susceptible	Resistant	Susceptible	Susceptible	Susceptible
CA_112	CC1	Resistant	Resistant	Resistant	Resistant	Resistant	Resistant	Resistant	Resistant	Resistant	Resistant	Susceptible	Resistant	Resistant	Resistant	Resistant	Susceptible	Susceptible	Susceptible	Susceptible	NA	Susceptible	Susceptible	Resistant	Resistant	Resistant	Resistant	Resistant	Resistant	Resistant	Susceptible	Susceptible	Susceptible	Susceptible	Resistant	Susceptible	Susceptible	Susceptible
CA_115	CC1	Resistant	Resistant	Resistant	Resistant	Resistant	Resistant	Resistant	Resistant	Resistant	Resistant	Susceptible	Resistant	Resistant	Resistant	Resistant	Susceptible	Susceptible	Susceptible	Susceptible	NA	Susceptible	Susceptible	Susceptible	Susceptible	Resistant	Resistant	Resistant	Resistant	Resistant	Susceptible	Susceptible	Susceptible	Susceptible	Resistant	Susceptible	Susceptible	Susceptible
CA_117	CC121	Resistant	Resistant	Resistant	Resistant	Resistant	Resistant	Resistant	Resistant	Resistant	Resistant	Susceptible	Resistant	Resistant	Resistant	Resistant	Susceptible	Susceptible	Susceptible	Susceptible	NA	Susceptible	Susceptible	Susceptible	Susceptible	Resistant	Resistant	Resistant	Resistant	Resistant	Susceptible	Susceptible	Susceptible	Susceptible	Resistant	Susceptible	Susceptible	Susceptible
CA_118	CC121	Resistant	Resistant	Resistant	Resistant	Resistant	Resistant	Resistant	Resistant	Resistant	Resistant	Susceptible	Resistant	Resistant	Resistant	Resistant	Susceptible	Susceptible	Susceptible	Susceptible	NA	Susceptible	Susceptible	Susceptible	Susceptible	Resistant	Resistant	Resistant	Susceptible	Resistant	Susceptible	Susceptible	Susceptible	Susceptible	Resistant	Susceptible	Susceptible	Susceptible
CA_119	CC97	Resistant	Resistant	Resistant	Resistant	Resistant	Resistant	Resistant	Resistant	Resistant	Resistant	Susceptible	Resistant	Resistant	Resistant	Resistant	Susceptible	Susceptible	Susceptible	Susceptible	NA	Susceptible	Susceptible	Susceptible	Susceptible	Resistant	Resistant	Resistant	Resistant	Susceptible	Susceptible	Susceptible	Susceptible	Susceptible	Resistant	Susceptible	Susceptible	Susceptible
CA_120		Resistant	Resistant	Resistant	Resistant	Resistant	Resistant	Resistant	Resistant	Resistant	Resistant	Susceptible	Resistant	Resistant	Resistant	Resistant	Susceptible	Susceptible	Susceptible	Susceptible	NA	Susceptible	Susceptible	Susceptible	Susceptible	Resistant	Resistant	Resistant	Susceptible	Susceptible	Susceptible	Susceptible	Susceptible	Susceptible	Resistant	Susceptible	Susceptible	Susceptible
CA_127	CC121	Resistant	Resistant	Resistant	Resistant	Resistant	Resistant	Resistant	Resistant	Resistant	Resistant	Resistant	Resistant	Resistant	Resistant	Resistant	Resistant	Susceptible	Susceptible	Susceptible	Resistant	Susceptible	NA	Susceptible	Susceptible	Resistant	Resistant	Resistant	Susceptible	Resistant	Susceptible	Susceptible	Susceptible	Susceptible	Resistant	Susceptible	Susceptible	Susceptible
CA_128	CC1	Resistant	Resistant	Resistant	Resistant	Resistant	Resistant	Resistant	Resistant	Resistant	Resistant	Resistant	Resistant	Resistant	Resistant	Resistant	Susceptible	Susceptible	Susceptible	Susceptible	NA	Susceptible	Susceptible	Susceptible	Susceptible	Resistant	Resistant	Resistant	Resistant	Resistant	Susceptible	Susceptible	Susceptible	Susceptible	Resistant	Susceptible	Susceptible	Susceptible
CA_129	CC22	Resistant	Resistant	Susceptible	Resistant	Susceptible	Susceptible	Susceptible	Susceptible	Susceptible	Susceptible	Resistant	Susceptible	Susceptible	Susceptible	Susceptible	Susceptible	Susceptible	Susceptible	Susceptible	NA	Susceptible	Susceptible	Susceptible	Susceptible	Susceptible	Susceptible	Susceptible	Susceptible	Susceptible	Susceptible	Susceptible	Susceptible	Susceptible	Susceptible	Susceptible	Susceptible	Susceptible
CA_130	CC5	Resistant	Resistant	Susceptible	Resistant	Susceptible	Susceptible	Susceptible	Susceptible	Susceptible	Susceptible	Susceptible	Susceptible	Susceptible	Susceptible	Susceptible	Susceptible	Susceptible	Susceptible	Susceptible	NA	Susceptible	Susceptible	Resistant	Resistant	Susceptible	Susceptible	Susceptible	Susceptible	Susceptible	Susceptible	Susceptible	Susceptible	Susceptible	Susceptible	Susceptible	Susceptible	Susceptible
CA_131	CC1	Resistant	Resistant	Resistant	Resistant	Resistant	Resistant	Resistant	Resistant	Resistant	Resistant	Susceptible	Resistant	Resistant	Resistant	Resistant	Susceptible	Susceptible	Susceptible	Resistant	NA	Resistant	Resistant	Susceptible	Susceptible	Resistant	Resistant	Resistant	Resistant	Susceptible	Susceptible	Resistant	Susceptible	Susceptible	Resistant	Susceptible	Susceptible	Susceptible
CA_132	CC8	Resistant	Resistant	Resistant	Resistant	Resistant	Resistant	Resistant	Resistant	Resistant	Resistant	Resistant	Resistant	Resistant	Resistant	Resistant	Resistant	Resistant	Resistant	Resistant	NA	Resistant	Resistant	Resistant	Resistant	Resistant	Resistant	Resistant	NA	Resistant	Resistant	Resistant	Susceptible	Susceptible	Resistant	Susceptible	Susceptible	Susceptible
CA_140	CC22	Resistant	Resistant	Resistant	Resistant	Resistant	Resistant	Resistant	Resistant	Resistant	Resistant	Resistant	Resistant	Resistant	Resistant	Resistant	Susceptible	Susceptible	Susceptible	Susceptible	NA	Susceptible	Susceptible	Susceptible	Susceptible	Resistant	Resistant	Resistant	Susceptible	Susceptible	Susceptible	Susceptible	Susceptible	Susceptible	Resistant	Susceptible	Susceptible	Susceptible
CA_141	CC8	Resistant	Resistant	Resistant	Resistant	Resistant	Resistant	Resistant	Resistant	Resistant	Resistant	Resistant	Resistant	Resistant	Resistant	Resistant	Resistant	Resistant	Resistant	Resistant	NA	Resistant	Resistant	Resistant	Resistant	Resistant	Resistant	Resistant	NA	Resistant	Resistant	Resistant	Susceptible	Susceptible	Resistant	Susceptible	Susceptible	Susceptible
CA_142	CC121	Resistant	Resistant	Resistant	Resistant	Resistant	Resistant	Resistant	Resistant	Resistant	Resistant	Susceptible	Resistant	Resistant	Resistant	Resistant	Susceptible	Susceptible	Susceptible	Susceptible	NA	Susceptible	Susceptible	Resistant	Resistant	Resistant	Resistant	Resistant	Resistant	Resistant	Susceptible	Susceptible	Susceptible	Susceptible	Resistant	Susceptible	Susceptible	Susceptible
CA_143	CC22	Resistant	Resistant	Resistant	Resistant	Resistant	Resistant	Resistant	Resistant	Resistant	Resistant	Resistant	Resistant	Resistant	Resistant	Resistant	Susceptible	Susceptible	Susceptible	Susceptible	NA	Susceptible	Susceptible	Susceptible	Susceptible	Resistant	Resistant	Resistant	Susceptible	Susceptible	Susceptible	Susceptible	Susceptible	Susceptible	Resistant	Susceptible	Susceptible	Susceptible
CA_146	CC1	Resistant	Resistant	Resistant	Resistant	Resistant	Resistant	Resistant	Resistant	Resistant	Resistant	Resistant	Resistant	Resistant	Resistant	Resistant	Susceptible	Susceptible	Susceptible	Susceptible	NA	Susceptible	Susceptible	Resistant	Resistant	Resistant	Resistant	Resistant	Resistant	Resistant	Susceptible	Susceptible	Susceptible	Susceptible	Resistant	Susceptible	Susceptible	Susceptible
CA_148	CC8	Resistant	Resistant	Resistant	Resistant	Resistant	Resistant	Resistant	Resistant	Resistant	Resistant	Susceptible	Resistant	Resistant	Resistant	Resistant	Resistant	Resistant	Resistant	Resistant	NA	Resistant	Resistant	Resistant	Resistant	Resistant	Resistant	Resistant	Resistant	Resistant	Resistant	Resistant	Susceptible	Susceptible	Resistant	Susceptible	Susceptible	Susceptible
CA_154	CC1	Resistant	Resistant	Resistant	Resistant	Resistant	Resistant	Resistant	Resistant	Resistant	Resistant	Resistant	Resistant	Resistant	Resistant	Resistant	Susceptible	Susceptible	Susceptible	Susceptible	NA	Susceptible	Susceptible	Susceptible	Resistant	Resistant	Resistant	Resistant	Resistant	Resistant	Susceptible	Susceptible	Susceptible	Susceptible	Resistant	Susceptible	Susceptible	Susceptible
CA_155	CC22	Resistant	Resistant	Resistant	Resistant	Resistant	Resistant	Resistant	Resistant	Resistant	Resistant	Resistant	Resistant	Resistant	Resistant	Resistant	Susceptible	Susceptible	Susceptible	Susceptible	NA	Susceptible	Susceptible	Susceptible	Susceptible	Resistant	Resistant	Resistant	Susceptible	Susceptible	Susceptible	Susceptible	Susceptible	Susceptible	Resistant	Susceptible	Susceptible	Susceptible
CA_156	UD	Resistant	Resistant	Resistant	Resistant	Resistant	Resistant	Resistant	Resistant	Resistant	Resistant	Susceptible	Resistant	Resistant	Resistant	Resistant	Susceptible	Susceptible	Susceptible	Susceptible	NA	Susceptible	Susceptible	Susceptible	Susceptible	Resistant	Resistant	Resistant	Susceptible	Susceptible	Susceptible	Susceptible	Susceptible	Susceptible	Resistant	Susceptible	Susceptible	Susceptible
CA_158	CC1	Resistant	Resistant	Resistant	Resistant	Resistant	Resistant	Resistant	Resistant	Resistant	Resistant	Susceptible	Resistant	Resistant	Resistant	Resistant	Susceptible	Susceptible	Susceptible	Susceptible	NA	Susceptible	Susceptible	Resistant	Resistant	Resistant	Resistant	Resistant	Resistant	Resistant	Susceptible	Susceptible	Susceptible	Susceptible	Resistant	Susceptible	Susceptible	Susceptible
CA_162	CC1	Resistant	Resistant	Resistant	Resistant	Resistant	Resistant	Resistant	Resistant	Resistant	Resistant	Susceptible	Resistant	Resistant	Resistant	Resistant	Susceptible	Susceptible	Susceptible	Resistant	NA	Resistant	Resistant	Resistant	Resistant	Resistant	Resistant	Resistant	NA	Resistant	Susceptible	Resistant	Susceptible	Susceptible	Resistant	Susceptible	Susceptible	Susceptible
CA_163	CC5	Resistant	Resistant	Resistant	Resistant	Resistant	Resistant	Resistant	Resistant	Resistant	Resistant	Resistant	Resistant	Resistant	Resistant	Resistant	Resistant	Resistant	Resistant	Resistant	NA	Resistant	Resistant	Resistant	Resistant	Resistant	Resistant	Resistant	Resistant	Resistant	Resistant	Resistant	Susceptible	Susceptible	Resistant	Susceptible	Susceptible	Susceptible
CA_164	CC121	Resistant	Resistant	Resistant	Resistant	Resistant	Resistant	Resistant	Resistant	Resistant	Resistant	Susceptible	Resistant	Resistant	Resistant	Resistant	Susceptible	Susceptible	Susceptible	Susceptible	NA	Susceptible	Susceptible	Susceptible	Susceptible	Resistant	Resistant	Resistant	NA	Resistant	Susceptible	Susceptible	Susceptible	Susceptible	Resistant	Susceptible	Susceptible	Susceptible
CA_165	CC5	Resistant	Resistant	Resistant	Resistant	Resistant	Resistant	Resistant	Resistant	Resistant	Resistant	Susceptible	Resistant	Resistant	Resistant	Resistant	Susceptible	Susceptible	Susceptible	Susceptible	NA	Susceptible	Susceptible	Susceptible	Susceptible	Resistant	Resistant	Resistant	Susceptible	Susceptible	Susceptible	Susceptible	Susceptible	Susceptible	Resistant	Susceptible	Susceptible	Susceptible
CA_167	CC1	Resistant	Resistant	Resistant	Resistant	Resistant	Resistant	Resistant	Resistant	Resistant	Resistant	Susceptible	Resistant	Resistant	Resistant	Resistant	Susceptible	Susceptible	Susceptible	Susceptible	NA	Susceptible	Susceptible	Resistant	Resistant	Resistant	Resistant	Resistant	Resistant	Resistant	Susceptible	Susceptible	Susceptible	Susceptible	Resistant	Susceptible	Susceptible	Susceptible
CA_168	CC15	Resistant	Resistant	Resistant	Resistant	Resistant	Resistant	Resistant	Resistant	Resistant	Resistant	Resistant	Resistant	Resistant	Resistant	Resistant	Susceptible	Susceptible	Susceptible	Susceptible	NA	Susceptible	Susceptible	Susceptible	Susceptible	Resistant	Resistant	Resistant	Susceptible	Resistant	Susceptible	Susceptible	Susceptible	Susceptible	Resistant	Susceptible	Susceptible	Susceptible
CA_177	CC15	Resistant	Resistant	Resistant	Resistant	Resistant	Resistant	Resistant	Resistant	Resistant	Resistant	Susceptible	Resistant	Resistant	Resistant	Resistant	Susceptible	Susceptible	Susceptible	Susceptible	NA	Susceptible	Susceptible	Susceptible	Susceptible	Resistant	Resistant	Resistant	NA	Resistant	Susceptible	Susceptible	Susceptible	Susceptible	Resistant	Susceptible	Susceptible	Susceptible
CA_185	CC97	Resistant	Resistant	Resistant	Resistant	Resistant	Resistant	Resistant	Resistant	Resistant	Resistant	Susceptible	Resistant	Resistant	Resistant	Resistant	Susceptible	Susceptible	Susceptible	Susceptible	NA	Susceptible	Susceptible	Resistant	Resistant	Resistant	Resistant	Resistant	Resistant	Resistant	Susceptible	Susceptible	Susceptible	Susceptible	Resistant	Susceptible	Susceptible	Susceptible
CA_186	CC30	Resistant	Resistant	Resistant	Resistant	Resistant	Resistant	Resistant	Resistant	Resistant	Resistant	Susceptible	Resistant	Resistant	Resistant	Resistant	Susceptible	Susceptible	Susceptible	Susceptible	NA	Susceptible	Susceptible	Susceptible	Susceptible	Resistant	Resistant	Resistant	Susceptible	Susceptible	Susceptible	Susceptible	Susceptible	Susceptible	Resistant	Susceptible	Susceptible	Susceptible
CA_187	UD	Resistant	Resistant	Resistant	Resistant	Resistant	Resistant	Resistant	Resistant	Resistant	Resistant	Susceptible	Resistant	Resistant	Resistant	Resistant	Susceptible	Susceptible	Susceptible	Susceptible	NA	Susceptible	Susceptible	Susceptible	Susceptible	Resistant	Resistant	Resistant	Resistant	Resistant	Susceptible	Susceptible	Susceptible	Susceptible	Resistant	Susceptible	Susceptible	Susceptible
CA_188		Resistant	Resistant	Resistant	Resistant	Resistant	Resistant	Resistant	Resistant	Resistant	Resistant	Susceptible	Resistant	Resistant	Resistant	Resistant	Resistant	Susceptible	Susceptible	Susceptible	NA	Susceptible	Susceptible	Resistant	Resistant	Resistant	Resistant	Resistant	NA	Resistant	Susceptible	Susceptible	Susceptible	Susceptible	Resistant	Susceptible	Susceptible	Susceptible
CA_190	UD	Resistant	Resistant	Resistant	Resistant	Resistant	Resistant	Resistant	Resistant	Resistant	Resistant	Susceptible	Resistant	Resistant	Resistant	Resistant	Susceptible	Susceptible	Susceptible	Resistant	NA	Resistant	Resistant	Resistant	Resistant	Resistant	Resistant	Resistant	Resistant	Susceptible	Susceptible	Resistant	Susceptible	Susceptible	Resistant	Susceptible	Susceptible	Susceptible
CA_198	CC121	Resistant	Resistant	Resistant	Resistant	Resistant	Resistant	Resistant	Resistant	Resistant	Resistant	Susceptible	Resistant	Resistant	Resistant	Resistant	Susceptible	Susceptible	Susceptible	Susceptible	NA	Susceptible	Susceptible	Susceptible	Susceptible	Resistant	Resistant	Resistant	Resistant	Resistant	Susceptible	Susceptible	Susceptible	Susceptible	Resistant	Susceptible	Susceptible	Susceptible
CA_200	CC121	Resistant	Resistant	Resistant	Resistant	Resistant	Resistant	Resistant	Resistant	Resistant	Resistant	Susceptible	Resistant	Resistant	Resistant	Resistant	Susceptible	Susceptible	Susceptible	Susceptible	NA	Susceptible	Susceptible	Susceptible	Susceptible	Resistant	Resistant	Resistant	Resistant	Susceptible	Susceptible	Susceptible	Susceptible	Susceptible	Resistant	Susceptible	Susceptible	Susceptible

## Sheet: Supplementary file_5
Additional file 5: Distribution of antibiotic resistance profiles among the 123 CA-MRSA isolates
Gene	ant(4')-Ia	ant(6)-Ia	aph(2'')-Ih	aph(3')-IIIa	blaI_of_Z	blaPC1	blaR1	blaZ	dfrC	erm(C)	fexA	fosB-Saur	fusC	lnu(A)	mecA	sat4	tet(38)	tet(K)	tet(L)	tet(M)
Sample_ID
CA_001	0	0	1	0	0	0	0	0	0	0	0	0	1	0	1	0	1	0	0	0
CA_002	1	0	1	0	1	0	1	1	0	1	0	1	1	1	1	0	1	1	0	0
CA_003	0	0	1	1	1	0	1	1	0	0	0	0	1	0	1	1	1	0	1	0
CA_005	0	0	0	0	0	0	0	1	0	0	0	1	1	0	1	0	1	0	0	0
CA_007	1	0	1	0	1	0	1	1	0	0	0	1	1	1	1	0	1	1	0	0
CA_008	0	0	0	0	0	0	0	0	0	0	0	0	0	0	1	0	0	1	0	0
CA_009	0	0	0	0	1	0	0	0	0	0	0	0	0	0	1	0	1	0	0	0
CA_010	0	0	0	1	1	0	0	1	0	0	0	0	1	0	1	0	1	0	1	0
CA_011	0	0	0	1	1	0	0	0	0	0	0	0	0	0	1	1	1	0	0	0
CA_012	1	0	0	0	1	0	0	1	0	0	0	1	0	1	1	0	1	1	0	0
CA_013	0	0	0	0	0	0	0	0	0	0	1	0	1	0	1	0	1	0	0	0
CA_014	0	0	0	1	1	0	0	1	0	0	0	0	0	0	0	1	1	0	1	0
CA_015	0	0	0	0	0	0	0	0	0	1	1	1	0	0	1	0	1	1	0	0
CA_016	0	0	0	0	0	0	0	1	0	0	0	1	1	0	1	0	1	0	0	0
CA_017	0	0	0	0	1	0	1	1	0	0	0	0	1	0	1	0	1	0	0	0
CA_018	0	0	0	0	1	0	0	0	0	0	0	0	0	0	1	0	1	0	0	0
CA_019	0	0	0	0	0	0	0	0	0	1	0	0	0	0	1	0	1	0	0	0
CA_020	0	0	0	0	1	0	1	1	0	0	0	0	0	0	0	0	1	0	0	0
CA_021	0	0	0	0	1	0	1	1	0	0	0	0	0	0	0	0	1	0	0	0
CA_022	0	0	0	0	0	0	0	0	0	0	0	0	0	0	1	0	1	0	0	0
CA_023	0	0	0	0	0	0	0	0	0	0	0	0	0	0	1	0	0	0	0	0
CA_024	0	0	0	0	1	1	0	0	0	0	0	1	1	0	1	0	1	0	0	0
CA_025	0	0	0	0	0	0	0	1	1	0	1	1	0	0	1	0	1	0	0	1
CA_026	0	0	0	0	1	0	0	1	1	0	1	1	1	0	1	0	1	0	0	1
CA_027	0	0	0	0	1	0	1	1	0	0	0	0	1	0	1	0	1	0	0	0
CA_028	0	0	0	1	0	0	0	1	0	0	0	0	1	0	1	0	1	0	1	0
CA_029	0	0	0	0	1	0	1	1	0	0	0	0	1	0	1	0	1	0	0	0
CA_030	0	0	0	0	1	0	0	1	0	0	0	1	1	0	1	0	1	1	0	0
CA_031	1	0	0	0	1	0	0	1	0	0	0	1	0	1	1	0	1	1	0	0
CA_032	0	0	0	0	0	0	0	0	1	1	0	0	0	0	1	0	1	1	0	0
CA_033	0	0	0	0	1	0	0	1	0	0	0	1	0	0	1	0	1	0	0	0
CA_034	0	0	0	0	1	0	1	1	0	0	0	0	0	0	1	0	0	0	0	0
CA_035	1	0	1	0	1	0	1	1	0	0	0	0	1	1	1	0	1	1	0	0
CA_036	1	0	1	0	1	0	1	1	0	0	0	1	1	1	1	0	1	1	0	0
CA_038	0	0	0	0	1	1	1	0	1	0	0	1	1	0	1	0	1	0	0	0
CA_039	1	0	1	0	1	0	1	1	0	0	0	1	1	1	1	0	1	1	0	0
CA_040	0	0	0	0	0	0	0	1	0	1	0	1	0	0	1	0	1	0	0	0
CA_041	1	0	0	0	1	0	1	1	0	0	0	1	1	1	1	0	1	1	0	0
CA_042	0	1	0	1	1	0	0	0	0	1	0	0	0	0	1	1	1	1	0	0
CA_043	1	0	0	0	0	0	0	0	0	0	0	1	0	1	0	0	1	1	0	0
CA_044	0	0	0	0	0	0	0	1	0	0	0	0	0	0	0	0	0	0	1	0
CA_045	0	1	1	1	1	1	0	0	0	2	0	1	0	0	1	1	1	1	0	1
CA_046	0	0	0	0	1	0	0	1	0	0	0	1	1	0	1	0	1	1	0	0
CA_047	0	0	1	0	1	0	1	1	0	0	0	0	1	0	1	0	1	0	0	0
CA_048	0	1	0	1	1	0	0	1	0	0	0	0	0	0	1	1	1	1	0	0
CA_049	0	0	0	0	0	0	1	1	0	0	0	1	1	0	1	0	1	0	0	0
CA_050	0	0	0	1	1	0	1	1	0	0	0	0	1	0	1	1	1	0	1	0
CA_052	0	0	1	0	1	0	1	1	0	0	0	0	1	0	1	0	1	0	0	0
CA_053	0	0	0	0	0	0	0	1	0	0	0	1	1	0	1	0	1	0	0	0
CA_054	0	0	0	1	1	0	1	1	0	1	0	0	1	0	1	0	0	0	1	0
CA_055	0	1	0	1	1	1	1	0	0	0	0	1	0	0	1	1	1	1	0	1
CA_056	0	0	0	1	1	0	1	1	0	1	0	0	0	0	0	0	1	0	1	0
CA_057	0	0	0	0	0	0	0	0	0	0	0	0	0	0	2	0	1	0	0	0
CA_058	0	1	0	1	0	0	0	0	0	1	0	0	0	0	1	1	1	1	0	0
CA_059	0	0	0	1	0	0	0	1	0	0	0	0	1	0	1	1	1	0	1	0
CA_060	0	0	1	1	1	0	1	1	0	1	0	0	1	0	1	1	1	0	1	0
CA_062	0	0	0	0	1	0	0	1	0	0	0	0	1	0	1	0	1	0	0	0
CA_063	0	0	0	1	1	0	1	1	0	0	0	0	1	0	1	0	1	0	1	0
CA_064	0	0	1	0	1	0	1	1	0	0	0	0	1	0	1	0	1	1	0	0
CA_066	0	0	0	0	0	0	0	0	0	0	0	1	1	0	1	0	1	0	0	0
CA_068	0	0	0	0	0	0	0	1	0	0	0	1	0	0	1	0	0	0	0	0
CA_070	0	0	0	0	0	0	0	1	1	0	1	1	0	0	1	0	1	0	0	0
CA_074	0	0	0	0	0	0	0	0	0	0	0	1	0	0	1	0	0	0	0	0
CA_076	0	0	0	0	0	0	0	0	0	1	0	1	0	0	1	1	1	1	0	0
CA_077	0	0	0	0	0	0	0	0	0	0	0	1	0	0	0	0	1	1	0	0
CA_078	0	0	0	1	0	0	0	0	0	1	0	1	0	0	1	0	1	0	0	0
CA_086	1	1	0	1	1	0	0	1	1	0	1	1	0	1	0	1	1	0	0	1
CA_087	0	0	0	0	0	0	0	0	1	0	1	1	0	0	0	0	1	0	0	0
CA_088	0	0	0	0	1	0	0	1	0	0	0	1	0	0	1	0	1	0	0	0
CA_089	0	1	0	1	1	0	0	1	0	1	0	0	0	0	1	1	1	1	0	0
CA_090	0	0	0	1	0	0	0	1	0	0	0	1	0	0	1	1	0	0	0	0
CA_091	0	0	0	0	1	0	1	1	1	0	0	0	0	0	1	0	1	0	0	0
CA_092	0	0	1	1	1	0	1	1	0	0	0	0	1	0	1	0	1	0	1	0
CA_093	0	0	0	0	0	0	0	0	1	0	0	0	0	0	1	0	1	0	0	0
CA_094	0	1	0	1	0	0	0	0	0	1	0	0	0	0	1	1	1	1	0	0
CA_095	1	0	0	0	1	0	0	1	0	1	0	0	1	0	1	0	1	1	0	0
CA_096	1	0	0	0	1	0	1	1	0	0	0	1	0	1	1	0	1	1	0	0
CA_101	0	0	0	0	0	0	0	0	0	0	0	0	0	0	1	0	1	0	0	0
CA_104	0	0	0	0	1	0	1	1	1	0	1	1	0	0	1	0	1	0	0	1
CA_105	0	0	0	0	0	0	0	0	0	1	0	0	1	0	1	0	1	0	0	0
CA_107	0	0	0	1	0	0	0	0	0	0	0	1	0	0	1	1	1	0	0	0
CA_108	0	1	0	1	0	0	0	0	0	1	0	0	0	0	1	1	1	0	0	0
CA_112	0	0	0	1	0	0	0	0	0	0	0	0	0	0	0	1	1	0	1	0
CA_115	0	0	0	1	1	0	0	0	0	0	0	0	0	0	1	0	1	0	1	0
CA_117	0	0	0	0	0	0	1	0	0	0	0	1	1	0	1	0	1	0	0	0
CA_118	0	0	0	0	0	0	0	0	0	0	0	1	0	0	0	0	1	1	0	0
CA_119	0	0	0	0	1	0	0	1	0	0	0	0	0	0	0	0	0	0	0	0
CA_120	0	0	0	0	1	0	1	1	0	0	0	0	0	0	1	0	1	0	0	0
CA_127	0	0	0	0	0	0	0	1	0	0	0	1	1	0	1	0	1	0	0	0
CA_128	0	0	1	0	0	0	0	0	0	0	0	0	1	0	1	0	1	0	0	0
CA_129	0	0	0	0	0	0	0	1	1	0	0	0	0	0	1	0	1	0	0	0
CA_130	0	0	0	0	0	0	0	1	0	0	1	1	0	0	1	0	1	0	0	0
CA_131	0	1	0	1	0	0	0	0	0	1	0	1	0	0	0	1	0	0	0	1
CA_132	0	0	0	0	0	0	0	0	0	0	0	0	1	0	0	0	1	0	0	0
CA_140	0	0	0	0	0	0	0	0	0	0	0	0	0	0	1	0	1	0	0	0
CA_141	0	1	0	1	0	1	0	0	0	1	0	1	0	0	0	1	1	1	0	1
CA_142	0	0	0	0	1	0	0	0	0	0	0	0	1	0	1	0	1	0	0	0
CA_143	0	0	0	0	0	0	0	0	1	0	0	0	0	0	0	0	1	0	0	0
CA_146	0	0	0	1	1	0	0	0	0	0	0	0	0	0	1	0	1	0	1	0
CA_148	0	1	0	1	0	0	0	0	0	0	0	1	0	0	1	1	1	0	0	1
CA_154	0	0	0	1	1	0	1	1	0	0	0	0	0	0	1	0	1	0	1	0
CA_155	0	0	0	0	0	0	0	0	1	0	0	0	0	0	1	0	1	0	0	0
CA_156	0	0	0	0	1	0	1	1	0	0	0	0	0	0	0	0	1	0	0	0
CA_158	0	0	0	1	0	0	0	1	0	0	0	0	1	0	0	0	1	0	1	0
CA_162	0	0	0	1	1	0	1	1	0	1	0	0	0	0	0	0	1	0	1	0
CA_163	0	1	1	1	0	1	0	0	1	0	1	1	1	0	0	1	1	0	0	0
CA_164	0	0	0	0	0	0	0	1	0	0	0	1	1	0	1	0	1	0	0	0
CA_165	0	0	0	0	1	0	1	1	0	0	0	1	0	0	1	0	1	0	0	0
CA_167	0	0	0	1	1	0	1	1	0	0	0	0	1	0	0	0	1	0	1	0
CA_168	1	0	0	0	1	0	1	1	0	0	0	0	0	1	0	0	1	1	0	0
CA_177	1	0	0	0	1	0	1	1	0	0	0	1	1	1	0	0	1	0	0	0
CA_185	0	0	0	0	1	0	1	1	0	0	0	0	0	0	1	0	1	0	0	0
CA_186	0	0	0	0	1	0	1	1	0	0	0	1	0	0	1	0	0	0	0	0
CA_187	0	0	0	0	1	0	1	1	0	0	0	0	0	0	0	0	0	0	0	0
CA_188	0	0	0	0	1	0	0	1	0	0	0	0	1	0	1	0	0	0	0	0
CA_190	0	1	0	1	1	0	0	1	0	1	0	0	0	0	0	1	1	1	0	0
CA_198	0	0	0	0	1	0	0	1	0	0	0	1	0	0	1	0	1	0	0	0
CA_200	0	0	0	0	0	0	0	0	0	0	0	0	0	0	1	0	1	0	0	0

## Sheet: Supplementary file_6
Additional file 6: Distribution of virulence profiles among the 123 CA-MRSA isolates
		Other	Exoenxymes	Adherance associated genes																Immune evasion pathway	Adherance associated genes		Other	Adherance associated genes	Other	Adherance associated genes	Secretions systems								Adherance associated genes		Other	Hemolysins						Other	Adherance associated genes
	Gene	adsA	aur	cap8A	cap8B	cap8C	cap8D	cap8E	cap8F	cap8G	cap8H	cap8I	cap8J	cap8K	cap8L	cap8M	cap8N	cap8O	cap8P	chp	clfA	clfB	clpP	cna	coa	ebp	esaA	esaB	esaC	essA	essB	essC	esxA	esxB	fnbA	fnbB	geh	hlb	hld	hlgA	hlgB	hlgC	hly/hla	hysA	icaA	icaB	icaC	icaD	icaR
Gene function	Sample ID
CA_001	CA_MRSA_001	1	1	1	1	1	1	0	0	0	1	1	1	1	1	1	1	1	1	0	1	1	1	1	1	1	1	1	1	1	1	1	1	1	1	1	1	1	1	1	1	1	1	1	1	1	1	1	1
CA_002	CA_MRSA_002	1	1	1	1	1	1	1	1	1	1	1	1	1	1	1	1	1	1	1	1	1	1	1	1	1	1	1	0	1	1	1	1	0	1	1	1	1	1	1	1	1	1	1	1	1	1	1	1
CA_003	CA_MRSA_003	1	1	1	1	1	1	0	1	0	1	1	1	1	1	1	1	1	1	0	1	1	1	1	1	1	1	1	1	1	1	1	1	1	1	1	1	1	1	1	1	1	1	1	1	1	1	1	1
CA_005	CA_MRSA_005	1	1	1	1	1	1	1	1	1	1	1	1	1	1	1	1	1	1	0	1	1	1	1	1	1	1	1	1	1	1	1	1	1	1	1	1	1	1	1	1	1	1	1	1	1	1	1	1
CA_007	CA_MRSA_007	1	1	1	1	1	1	1	1	1	1	1	1	1	1	1	1	1	1	1	1	1	1	0	1	1	1	1	0	1	1	1	1	0	1	1	1	1	1	1	1	1	1	1	1	1	1	1	1
CA_008	CA_MRSA_008	1	1	1	1	1	1	1	1	1	1	1	1	1	1	1	1	1	1	0	0	1	1	1	1	1	1	1	1	1	1	1	1	1	1	1	1	1	0	1	1	1	1	1	1	1	1	1	0
CA_009	CA_MRSA_009	1	1	1	1	1	1	1	1	1	0	0	0	0	1	1	1	1	1	0	1	1	1	0	1	1	1	1	1	1	1	1	1	1	1	1	1	1	1	1	1	1	1	1	1	1	1	1	1
CA_010	CA_MRSA_010	1	1	1	1	1	1	0	0	0	1	1	1	1	1	1	1	1	1	0	1	1	1	1	1	1	1	1	1	1	1	1	1	1	1	1	1	1	0	1	1	1	1	1	1	1	1	1	1
CA_011	CA_MRSA_011	1	1	1	1	1	1	1	1	1	1	1	1	1	1	1	1	1	1	0	1	1	1	0	1	1	1	1	1	1	1	1	1	1	1	1	1	1	0	1	1	1	1	1	1	1	1	1	1
CA_012	CA_MRSA_012	1	1	1	1	1	1	1	1	1	1	1	1	1	1	1	1	1	1	1	1	1	1	0	1	1	1	1	0	1	1	1	1	0	1	1	1	1	0	1	1	1	1	1	1	1	1	1	1
CA_013	CA_MRSA_013	1	1	1	1	1	1	0	0	0	0	1	1	1	1	1	1	1	1	0	1	1	1	1	1	1	1	1	1	1	1	1	1	1	1	1	1	1	0	1	1	1	1	1	1	1	1	1	1
CA_014	CA_MRSA_014	1	1	1	1	1	1	0	0	0	1	1	1	1	1	1	1	1	1	0	1	1	1	1	1	1	1	1	1	1	1	1	1	1	1	1	1	1	0	1	1	1	1	1	1	1	1	1	1
CA_015	CA_MRSA_015	1	1	1	1	1	1	1	1	1	0	0	0	0	1	1	1	1	1	0	1	1	1	0	1	1	1	1	1	1	1	1	1	1	1	1	1	1	1	1	1	1	0	1	1	1	1	1	1
CA_016	CA_MRSA_016	1	1	1	1	1	1	1	1	1	1	1	1	1	1	1	1	1	1	0	1	1	1	1	1	1	1	1	1	1	1	1	1	1	1	1	1	1	1	1	1	1	1	1	1	1	1	1	1
CA_017	CA_MRSA_017	1	1	1	1	1	1	1	1	1	0	0	0	0	1	1	1	1	1	0	1	1	1	0	1	1	1	1	1	1	1	1	1	1	1	1	1	1	0	1	1	1	1	1	1	1	1	1	1
CA_018	CA_MRSA_018	1	1	1	1	1	1	1	1	1	1	1	1	1	1	1	1	1	1	0	0	1	1	1	1	1	1	1	1	1	1	1	1	1	1	1	1	1	1	1	1	1	1	1	1	1	1	1	1
CA_019	CA_MRSA_019	1	1	1	1	1	1	0	0	0	1	1	1	1	1	1	1	1	1	0	1	1	1	1	1	1	1	1	1	1	1	1	1	1	1	1	1	1	0	1	1	1	1	1	1	1	1	1	1
CA_020	CA_MRSA_020	1	1	1	1	1	1	0	0	0	1	1	1	1	1	1	1	1	1	0	1	1	1	1	1	1	1	1	1	1	1	1	1	1	1	1	1	1	1	1	1	1	1	1	1	1	1	1	1
CA_021	CA_MRSA_021	1	1	1	1	1	1	1	1	1	1	1	1	1	1	1	1	1	1	1	1	1	1	0	1	1	1	1	1	1	1	1	1	1	1	1	1	1	1	1	1	1	1	1	1	1	1	1	1
CA_022	CA_MRSA_022	1	1	1	1	1	1	0	0	0	1	1	1	1	1	1	1	1	1	0	1	1	1	1	1	1	1	1	1	1	1	1	1	1	1	1	1	1	0	1	1	1	1	1	1	1	1	1	1
CA_023	CA_MRSA_023	1	1	1	1	1	1	0	0	0	1	1	1	1	1	1	1	1	1	0	1	1	1	1	1	1	1	1	1	1	1	1	1	1	1	1	1	1	1	1	1	1	1	1	1	1	1	1	1
CA_024	CA_MRSA_024	1	1	1	1	1	1	1	1	1	1	1	1	1	1	1	1	1	1	1	1	1	1	1	1	1	1	1	0	1	1	1	1	0	1	0	1	1	1	1	1	1	1	1	1	1	1	1	1
CA_025	CA_MRSA_025	1	1	1	1	1	1	1	1	1	0	0	0	0	1	1	1	1	1	0	1	1	1	0	1	1	1	1	1	1	1	1	1	1	1	1	1	1	0	1	1	1	1	1	1	1	1	1	1
CA_026	CA_MRSA_026	1	1	1	1	1	1	1	1	1	0	0	0	0	1	1	1	1	1	0	1	1	1	0	1	1	1	1	1	1	1	1	1	1	1	1	1	1	0	1	1	1	1	1	1	1	1	1	1
CA_027	CA_MRSA_027	1	1	1	1	1	1	1	1	1	0	0	0	0	1	1	1	1	1	0	1	1	1	1	1	1	1	1	1	1	1	1	1	1	1	1	1	1	1	1	1	1	1	1	1	1	1	1	1
CA_028	CA_MRSA_028	1	1	1	1	1	1	0	0	0	1	1	1	1	1	1	1	1	1	0	1	1	1	1	1	1	1	1	1	1	1	1	1	1	1	1	1	1	0	1	1	1	1	1	1	1	1	1	1
CA_029	CA_MRSA_029	1	1	1	1	1	1	1	1	1	0	0	0	0	1	1	1	1	1	0	1	1	1	1	1	1	1	1	1	1	1	1	1	1	1	1	1	1	1	1	1	1	1	1	1	1	1	1	1
CA_030	CA_MRSA_030	1	1	1	1	1	1	1	1	1	1	1	1	1	1	1	1	1	1	0	1	1	1	1	1	1	1	1	1	1	1	1	1	1	1	1	1	1	1	1	1	1	1	1	1	1	1	1	1
CA_031	CA_MRSA_031	1	1	1	1	1	1	1	1	1	1	1	1	1	1	1	1	1	1	0	1	1	1	0	1	1	1	1	0	1	1	1	1	0	1	1	1	1	0	1	1	1	1	1	1	1	1	1	1
CA_032	CA_MRSA_032	1	1	1	1	1	1	1	1	1	0	0	0	0	1	1	1	1	1	0	1	1	1	1	1	1	1	1	0	1	1	1	1	0	1	0	1	1	0	1	1	1	1	1	1	1	1	1	1
CA_033	CA_MRSA_033	1	1	1	1	1	1	1	1	1	0	0	0	0	1	1	1	1	1	0	1	1	1	0	1	1	1	1	1	1	1	1	1	1	1	1	1	1	0	1	1	1	1	1	1	1	1	1	1
CA_034	CA_MRSA_034	1	1	1	1	1	1	1	1	1	0	0	0	0	1	1	1	1	1	0	1	1	1	0	1	1	1	1	1	1	1	1	1	1	1	1	1	1	0	1	1	1	1	1	1	1	1	1	1
CA_035	CA_MRSA_035	1	1	1	1	1	1	1	1	1	1	1	1	1	1	1	1	1	1	1	1	1	1	0	1	1	1	1	0	1	1	1	1	0	1	1	1	1	1	1	1	1	1	1	1	1	1	1	1
CA_036	CA_MRSA_036	1	1	1	1	1	1	1	1	1	1	1	1	1	1	1	1	1	1	1	1	1	1	0	1	1	1	1	0	1	1	1	1	0	1	1	1	1	1	1	1	1	1	1	1	1	1	1	1
CA_038	CA_MRSA_038	1	1	1	1	1	1	1	1	1	1	1	1	1	1	1	1	1	1	0	1	1	1	1	1	1	1	1	0	1	1	1	1	0	1	1	1	1	1	1	1	1	1	1	1	1	1	1	1
CA_039	CA_MRSA_039	1	1	1	1	1	1	1	1	1	1	1	1	1	1	1	1	1	1	1	1	1	1	1	1	1	1	1	0	1	1	1	1	0	1	1	1	1	1	1	1	1	1	1	1	1	1	1	1
CA_040	CA_MRSA_040	1	1	1	1	1	1	1	1	1	0	0	0	0	1	1	1	1	1	0	1	1	1	0	1	1	1	1	1	1	1	1	1	1	1	1	1	1	1	1	1	1	1	1	1	1	1	1	1
CA_041	CA_MRSA_041	1	1	1	1	1	1	1	1	1	1	1	1	1	1	1	1	1	1	1	1	1	1	1	1	1	1	1	0	1	1	1	1	0	1	1	1	1	1	1	1	1	1	1	1	1	1	1	1
CA_042	CA_MRSA_042	1	1	1	1	1	1	1	1	1	1	1	1	1	1	1	1	1	1	0	1	1	1	0	1	1	1	1	1	1	1	1	1	1	1	1	1	1	0	1	1	1	1	1	1	1	1	1	1
CA_043	CA_MRSA_043	1	1	1	1	1	1	1	1	1	1	1	1	1	1	1	1	1	1	0	1	1	1	1	1	1	1	1	1	1	1	1	1	1	1	1	1	1	1	1	1	1	1	1	1	1	1	1	1
CA_044	CA_MRSA_044	1	1	1	1	1	0	0	0	0	0	0	0	0	1	0	1	0	1	0	1	1	1	1	1	1	0	0	1	0	1	1	0	1	1	1	1	1	0	1	1	1	1	1	1	1	1	1	0
CA_045	CA_MRSA_045	1	1	1	1	1	1	1	1	1	1	1	1	1	1	1	1	1	1	0	1	1	1	1	1	1	1	1	0	1	1	1	1	0	1	1	1	1	1	1	1	1	0	1	1	1	1	1	1
CA_046	CA_MRSA_046	1	1	1	1	1	1	1	1	1	1	1	1	1	1	1	1	1	1	0	1	1	1	1	1	1	1	1	1	1	1	1	1	1	1	1	1	1	1	1	1	1	1	1	1	1	1	1	1
CA_047	CA_MRSA_047	1	1	1	1	1	1	1	1	1	0	0	0	0	1	1	1	1	1	0	1	1	1	1	1	1	1	1	1	1	1	1	1	1	1	1	1	1	1	1	1	1	1	1	1	1	1	1	1
CA_048	CA_MRSA_048	1	1	1	1	1	1	1	1	1	1	1	1	1	1	1	1	1	1	0	1	1	1	1	1	1	1	1	1	1	1	1	1	1	1	1	1	1	1	1	1	1	1	1	1	1	1	1	1
CA_049	CA_MRSA_049	1	1	1	1	1	1	1	1	1	1	1	1	1	1	1	1	1	1	0	1	1	1	1	1	1	1	1	1	1	1	1	1	1	1	1	1	1	1	1	1	1	1	1	1	1	1	1	1
CA_050	CA_MRSA_050	1	1	1	1	1	1	0	0	0	1	1	1	1	1	1	1	1	1	0	1	1	1	1	1	1	1	1	1	1	1	1	1	1	1	1	1	1	1	1	1	1	1	1	1	1	1	1	1
CA_052	CA_MRSA_052	1	1	1	1	1	1	1	1	1	0	0	0	0	1	1	1	1	1	0	1	1	1	1	1	1	1	1	1	1	1	1	1	1	1	1	1	1	1	1	1	1	1	1	1	1	1	1	1
CA_053	CA_MRSA_053	1	1	1	1	1	1	1	1	1	1	1	1	1	1	1	1	1	1	0	1	1	1	1	1	1	1	1	1	1	1	1	1	1	1	1	1	1	1	1	1	1	1	1	1	1	1	1	1
CA_054	CA_MRSA_054	1	1	1	1	1	1	0	0	0	1	1	1	1	1	1	1	1	1	0	1	1	1	1	1	1	1	1	1	1	1	1	1	1	1	1	1	1	0	1	1	1	1	1	1	1	1	1	1
CA_055	CA_MRSA_055	1	1	1	1	1	1	1	1	1	1	1	1	1	1	1	1	1	1	0	1	1	1	1	1	1	1	1	0	1	1	1	1	0	1	1	1	1	1	1	1	1	0	1	1	1	1	1	1
CA_056	CA_MRSA_056	1	1	1	1	1	1	1	1	1	0	0	0	0	1	1	1	1	1	0	1	1	1	1	1	1	1	1	1	1	1	1	1	1	1	1	1	1	1	1	1	1	1	1	1	1	1	1	1
CA_057	CA_MRSA_057	1	1	1	1	1	1	1	1	1	0	0	0	0	1	1	1	1	1	0	1	1	1	0	1	1	1	1	1	1	1	1	1	1	1	1	1	1	1	1	1	1	1	1	1	1	1	1	1
CA_058	CA_MRSA_058	1	1	1	1	1	1	1	1	1	1	1	1	1	1	1	1	1	1	0	1	1	1	0	1	1	1	1	1	1	1	1	1	1	1	1	1	1	0	1	1	1	1	1	1	1	1	1	0
CA_059	CA_MRSA_059	1	1	1	1	1	1	0	0	0	1	1	1	1	1	1	1	1	1	0	1	1	1	1	1	1	1	1	1	1	1	1	1	1	1	1	1	1	1	1	1	1	1	1	1	1	1	1	1
CA_060	CA_MRSA_060	1	1	1	1	1	1	0	0	0	1	1	1	1	1	1	1	1	1	0	1	1	1	1	1	1	1	1	1	1	1	1	0	1	1	1	1	1	1	1	1	1	1	1	1	1	1	1	1
CA_062	CA_MRSA_062	1	1	1	1	1	1	1	1	1	0	0	0	0	1	1	1	1	1	0	1	1	1	0	1	1	1	1	1	1	1	1	1	1	1	1	1	1	1	1	1	1	1	1	1	1	1	1	1
CA_063	CA_MRSA_063	1	1	1	1	1	1	0	0	0	1	1	1	1	1	1	1	1	1	0	1	1	1	1	1	1	1	1	1	1	1	1	1	1	1	1	1	1	1	1	1	1	1	1	1	1	1	1	1
CA_064	CA_MRSA_064	1	1	1	1	1	1	1	1	1	0	0	0	0	1	1	1	1	1	0	1	1	1	1	1	1	1	1	1	1	1	1	1	1	1	1	1	1	1	1	1	1	1	1	1	1	1	1	1
CA_066	CA_MRSA_066	1	1	1	1	1	1	1	1	1	1	1	1	1	1	1	1	1	1	0	1	1	1	1	1	1	1	1	1	1	1	1	1	1	1	1	1	1	1	1	1	1	1	1	1	1	1	1	1
CA_068	CA_MRSA_068	1	1	1	1	1	1	1	1	1	0	1	1	1	1	1	1	1	1	0	1	1	1	1	1	1	1	1	1	1	1	1	1	1	1	1	1	1	1	1	1	1	1	1	1	1	1	1	1
CA_070	CA_MRSA_070	1	1	1	1	1	1	1	1	1	1	1	1	1	1	1	1	1	1	0	1	1	1	1	1	1	1	1	1	1	1	1	1	1	1	1	1	1	1	1	1	1	1	1	1	1	1	1	1
CA_074	CA_MRSA_074	1	1	1	1	1	1	1	1	1	0	0	0	0	1	1	1	1	1	0	0	1	1	1	1	1	1	1	1	1	1	1	1	1	1	1	1	1	0	1	1	1	1	1	1	1	1	1	0
CA_076	CA_MRSA_076	1	1	1	1	1	1	1	1	1	1	1	1	1	1	1	1	1	1	0	1	1	1	1	1	1	1	1	1	1	1	1	1	1	1	0	1	1	0	1	1	1	1	1	1	1	1	1	1
CA_077	CA_MRSA_077	1	1	1	1	1	1	1	1	1	1	0	1	1	1	1	1	1	1	0	1	1	1	1	1	1	1	1	1	1	1	1	1	1	1	1	1	1	0	1	1	1	1	1	1	1	1	1	1
CA_078	CA_MRSA_078	1	1	1	1	1	1	1	1	1	1	1	1	1	1	1	1	1	1	0	0	1	1	1	1	1	1	1	1	1	1	1	1	1	0	1	1	1	0	1	1	1	1	1	1	1	1	1	1
CA_086	CA_MRSA_086	1	1	1	1	1	1	1	1	1	0	0	0	0	1	1	1	1	1	0	1	1	1	1	1	1	1	1	1	1	1	1	1	1	1	1	1	1	0	1	1	1	1	1	1	1	1	1	1
CA_087	CA_MRSA_087	1	1	1	1	1	1	1	1	1	0	0	0	0	1	1	1	1	1	0	1	1	1	1	1	1	1	1	1	1	1	1	1	1	1	1	1	1	0	1	1	1	1	1	1	1	1	1	0
CA_088	CA_MRSA_088	1	1	1	1	1	1	1	1	1	1	1	1	1	1	1	1	1	1	0	1	1	1	0	1	1	1	1	1	1	1	1	1	1	1	1	1	1	1	1	1	1	1	1	1	1	1	1	1
CA_089	CA_MRSA_089	1	1	1	1	1	1	1	1	1	1	1	1	1	1	1	1	1	1	0	1	1	1	0	1	1	1	1	1	1	1	1	1	1	1	1	1	1	0	1	1	1	1	1	1	1	1	1	1
CA_090	CA_MRSA_090	1	1	1	1	1	1	1	1	1	1	1	1	1	1	1	1	1	1	0	1	1	1	0	1	1	1	1	1	1	1	1	1	1	1	0	1	1	1	1	1	1	1	1	1	1	1	1	1
CA_091	CA_MRSA_091	1	1	1	1	1	1	1	1	1	0	0	0	0	1	1	1	1	1	1	1	1	1	1	1	1	1	1	0	1	1	1	1	0	1	0	1	1	1	1	1	1	1	1	1	1	1	1	1
CA_092	CA_MRSA_092	1	1	1	1	1	1	0	0	0	1	1	1	1	1	1	1	1	1	0	1	1	1	1	1	1	1	1	1	1	1	1	1	1	1	1	1	1	1	1	1	1	1	1	1	1	1	1	1
CA_093	CA_MRSA_093	1	1	1	1	1	1	1	1	1	0	0	0	0	1	1	1	1	1	1	1	1	1	1	1	1	1	1	0	1	1	1	1	0	1	0	1	1	0	1	1	1	1	1	1	1	1	1	1
CA_094	CA_MRSA_094	1	1	1	1	1	1	1	1	1	1	1	1	1	1	1	1	1	1	0	1	1	1	1	1	1	1	1	0	1	1	1	1	0	1	1	1	1	0	1	1	1	0	1	1	1	1	1	0
CA_095	CA_MRSA_095	1	1	1	1	1	1	1	1	1	1	1	1	1	1	1	1	1	1	1	1	1	1	1	1	1	1	1	0	1	1	1	1	0	1	1	1	1	1	1	1	1	1	1	1	1	1	1	1
CA_096	CA_MRSA_096	1	1	1	1	1	1	1	1	1	1	1	1	1	1	1	1	1	1	1	1	1	1	0	1	1	1	1	0	1	1	1	1	0	1	1	1	1	1	1	1	1	1	1	1	1	1	1	1
CA_101	CA_MRSA_101	1	1	1	1	1	0	1	1	1	0	0	1	0	1	1	1	1	1	0	0	1	0	0	0	1	0	1	0	0	1	0	1	0	1	0	1	1	1	1	1	0	0	0	1	0	0	1	0
CA_104	CA_MRSA_104	1	1	1	1	1	1	1	1	1	0	0	0	0	1	1	1	1	1	0	1	1	0	0	0	1	1	1	1	1	1	1	1	1	0	0	1	1	1	1	1	1	1	1	1	1	1	1	1
CA_105	CA_MRSA_105	1	1	1	1	1	0	0	0	0	0	0	1	0	1	1	1	1	1	0	0	1	0	0	1	1	0	1	1	1	1	1	1	1	1	0	1	1	0	1	1	1	1	1	1	0	0	1	1
CA_107	CA_MRSA_107	1	1	0	1	1	1	1	1	1	0	0	1	0	1	1	1	1	1	0	1	1	0	0	0	1	0	0	1	1	1	0	1	1	1	0	1	1	0	1	1	1	0	0	0	0	0	1	0
CA_108	CA_MRSA_108	1	1	1	1	1	1	1	1	1	0	0	0	0	1	1	1	1	1	0	0	0	0	0	0	1	1	1	0	1	0	0	1	0	0	0	1	1	0	0	1	1	0	0	0	0	0	1	0
CA_112	CA_MRSA_112	1	1	1	1	1	0	0	0	0	0	0	1	0	1	1	1	1	1	0	0	0	0	0	0	1	0	1	1	1	0	1	1	1	0	1	1	0	1	0	0	0	0	1	1	0	0	1	1
CA_115	CA_MRSA_115	1	1	1	1	1	0	0	0	0	0	1	1	0	1	1	1	1	1	0	0	0	0	0	1	1	1	1	1	1	0	1	1	1	1	0	1	1	1	1	1	1	1	1	1	1	1	1	1
CA_117	CA_MRSA_117	1	1	1	1	1	1	1	1	1	1	1	1	0	1	1	1	1	1	0	0	1	0	0	0	0	1	1	1	1	1	0	1	1	0	1	1	0	1	1	1	1	1	1	0	1	0	1	1
CA_118	CA_MRSA_118	1	1	1	1	1	1	1	1	1	0	0	0	0	1	1	1	1	1	0	0	1	0	1	0	0	0	1	1	1	0	1	1	1	0	1	1	1	1	1	1	0	1	0	0	0	1	1	1
CA_119	CA_MRSA_119	1	1	1	1	1	1	1	1	1	0	0	0	0	1	1	1	1	1	0	1	0	0	0	1	1	0	1	1	1	1	0	1	1	0	0	1	1	0	0	1	1	1	1	1	0	0	1	0
CA_120	CA_MRSA_120	1	1	1	1	1	1	1	1	1	0	0	0	0	0	1	1	1	1	0	0	0	0	0	0	1	0	0	1	1	1	0	1	1	0	0	1	1	0	0	1	1	0	1	1	0	0	0	1
CA_127	CA_MRSA_127	1	1	1	1	1	1	1	1	1	0	0	1	1	1	1	1	1	1	0	0	1	0	0	0	0	0	1	1	1	1	1	0	1	1	1	1	0	1	1	1	0	1	1	1	1	0	1	1
CA_128	CA_MRSA_128	1	1	1	1	1	0	0	0	0	0	1	1	1	1	1	1	1	1	0	1	1	0	1	1	1	1	1	1	1	1	1	1	1	1	1	1	1	1	1	1	1	1	1	1	0	1	0	0
CA_129	CA_MRSA_129	1	1	1	1	1	1	1	1	1	0	0	0	0	1	1	1	1	1	1	0	1	0	0	0	1	1	1	0	1	1	0	1	0	1	0	1	1	1	1	1	1	0	1	1	0	0	1	1
CA_130	CA_MRSA_130	1	1	1	1	1	1	1	1	0	0	0	0	0	1	1	1	1	1	0	0	1	0	0	0	1	1	1	1	1	1	1	1	1	0	1	1	1	1	1	1	0	1	1	1	0	0	1	0
CA_131	CA_MRSA_131	1	1	1	1	1	1	1	1	1	1	0	1	0	1	1	1	1	1	0	0	1	0	0	0	1	1	1	0	1	1	0	1	0	0	0	1	0	1	1	0	1	0	1	1	0	0	0	0
CA_132	CA_MRSA_132	1	1	1	1	1	0	0	0	0	0	0	0	0	1	1	1	1	1	0	1	1	0	0	1	1	0	1	1	1	1	0	1	1	1	0	1	0	0	0	0	1	1	1	1	1	0	1	1
CA_138	CA_MRSA_138	1	1	0	1	1	1	1	1	1	0	0	1	0	1	1	1	1	1	0	1	0	0	0	0	1	1	1	0	1	1	0	1	0	1	0	1	1	1	0	0	1	0	0	1	0	0	0	0
CA_140	CA_MRSA_140	1	1	1	1	1	1	1	1	1	0	0	0	0	1	1	1	1	1	1	1	1	0	0	1	1	1	1	0	1	1	0	1	0	1	0	1	1	1	1	1	1	1	1	1	0	1	1	1
CA_141	CA_MRSA_141	1	1	0	1	0	1	0	1	1	0	1	0	0	1	0	1	1	1	0	1	1	0	0	0	1	1	1	0	1	1	0	1	0	1	0	1	0	1	1	1	1	0	1	1	0	0	1	1
CA_142	CA_MRSA_142	1	1	1	1	1	1	1	1	1	0	1	1	0	1	1	0	1	1	0	0	1	0	0	0	0	1	1	1	1	1	1	1	1	0	1	1	0	0	1	1	1	0	1	1	0	1	1	1
CA_143	CA_MRSA_143	1	1	1	1	1	1	1	1	1	0	0	0	0	1	1	1	1	1	1	1	1	0	1	0	1	1	1	0	1	1	0	1	0	1	0	1	1	1	1	0	1	1	1	1	1	1	1	0
CA_146	CA_MRSA_146	1	1	0	0	1	0	0	0	0	0	0	0	0	1	1	1	1	1	0	1	1	0	1	0	1	1	1	1	1	1	0	1	1	1	0	1	0	0	0	1	0	1	1	1	1	0	1	0
CA_148	CA_MRSA_148	1	1	1	0	0	1	1	1	1	0	0	0	0	1	1	1	1	1	0	1	1	0	0	0	0	0	0	0	1	0	0	1	0	0	0	1	0	1	0	1	0	0	1	1	0	0	1	0
CA_150	CA_MRSA_150	1	1	0	1	1	1	1	1	1	0	0	0	0	1	1	1	1	1	0	1	1	0	0	0	1	0	1	1	1	1	1	1	1	1	1	1	1	0	0	1	1	1	1	1	1	1	1	0
CA_151	CA_MRSA_151	1	1	1	1	1	0	0	0	0	0	0	1	1	1	1	1	1	1	0	1	1	0	1	1	1	1	1	1	1	1	1	1	1	1	1	1	1	1	1	1	1	0	1	1	1	1	1	1
CA_152	CA_MRSA_152	1	1	1	1	1	1	1	1	1	0	0	0	0	1	1	1	1	1	0	1	1	0	1	1	1	1	1	1	1	1	1	1	1	1	1	1	1	0	1	0	1	1	1	1	1	0	1	0
CA_153	CA_MRSA_153	1	1	1	1	1	1	1	1	1	0	0	1	1	1	1	1	1	1	0	1	1	0	0	0	1	0	1	1	1	1	1	1	1	1	1	1	1	0	1	1	1	1	1	1	1	1	1	0
CA_154	CA_MRSA_154	1	1	1	1	1	0	0	0	0	0	0	1	0	1	1	1	1	1	0	1	1	0	0	1	0	1	1	1	1	1	1	1	1	0	1	1	1	1	0	1	0	0	1	1	1	0	1	1
CA_155	CA_MRSA_155	1	1	1	1	1	1	1	1	1	0	0	0	0	1	1	1	1	1	1	1	1	0	0	1	1	1	1	0	1	1	0	1	0	1	0	1	1	1	1	1	1	1	1	1	1	1	1	1
CA_156	CA_MRSA_156	1	1	1	1	1	1	1	1	1	0	0	0	0	1	1	1	1	1	1	1	1	0	0	0	1	1	1	1	1	0	1	1	1	0	0	1	1	0	0	1	1	1	0	1	1	0	1	0
CA_158	CA_MRSA_158	1	1	1	1	1	0	0	0	0	0	0	0	0	1	1	1	1	1	0	1	0	0	0	1	1	0	0	0	1	1	0	1	1	0	0	1	0	0	0	0	1	1	0	1	0	0	1	1
CA_162	CA_MRSA_162	1	1	1	1	0	0	0	0	0	0	0	1	0	1	1	1	1	1	0	0	1	0	1	1	1	0	1	1	1	1	1	1	1	1	1	1	1	0	0	1	0	0	1	1	0	0	1	1
CA_163	CA_MRSA_163	1	1	0	1	1	1	1	0	1	0	0	0	0	1	1	1	1	1	0	1	1	0	0	0	1	0	0	1	1	1	1	1	1	0	1	1	1	0	1	1	1	1	1	1	1	1	1	1
CA_164	CA_MRSA_164	1	1	1	1	1	1	1	1	1	0	1	1	1	1	1	1	1	1	0	1	1	0	0	0	0	1	1	1	1	1	1	1	1	0	0	1	1	1	1	1	1	1	1	1	1	1	1	1
CA_165	CA_MRSA_165	1	1	1	1	1	1	1	1	1	1	1	1	1	1	1	1	1	1	0	1	1	0	1	0	1	1	1	1	1	1	1	1	1	1	1	1	1	1	0	1	1	1	1	1	1	1	1	1
CA_167	CA_MRSA_167	1	1	1	1	1	0	0	0	0	0	1	1	0	1	1	1	1	1	0	1	0	0	0	1	1	1	1	1	1	1	1	1	1	1	1	1	1	1	1	1	1	1	1	1	1	1	1	1
CA_168	CA_MRSA_168	1	1	0	1	1	1	1	1	1	0	0	0	1	1	1	1	1	1	1	1	1	0	0	1	0	1	1	0	1	1	1	1	0	0	0	1	1	0	1	1	1	1	1	1	0	0	1	0
CA_177	CA_MRSA_177	1	1	1	1	1	1	1	1	1	0	0	1	0	1	1	1	1	1	1	1	1	0	0	0	1	1	1	0	1	1	1	1	0	1	1	1	1	0	0	1	1	0	1	1	0	0	1	0
CA_185	CA_MRSA_185	1	1	1	1	1	1	1	1	1	0	0	0	0	1	1	1	1	1	0	1	1	0	0	1	1	0	1	1	1	0	1	1	1	1	1	1	1	1	1	1	1	1	0	1	0	1	1	0
CA_186	CA_MRSA_186	1	1	1	1	1	1	1	1	1	0	1	1	1	1	1	1	1	1	0	0	1	0	0	0	1	1	1	0	1	1	0	1	0	1	0	1	1	0	0	0	0	1	0	1	0	0	1	1
CA_187	CA_MRSA_187	1	1	1	1	1	1	1	1	1	0	0	0	0	1	1	1	1	1	0	0	1	0	0	1	0	1	1	1	1	1	1	1	1	0	1	1	0	0	1	1	0	1	0	0	0	0	1	0
CA_188	CA_MRSA_188	1	1	1	1	1	1	1	1	1	0	0	0	0	1	1	1	1	1	0	1	1	0	0	1	1	1	1	1	1	1	1	1	1	0	0	1	1	1	0	1	1	1	1	1	0	1	1	1
CA_190	CA_MRSA_190	1	1	1	1	1	1	1	1	0	0	0	1	1	1	1	1	1	1	0	0	1	0	0	0	1	1	0	1	1	1	1	1	1	0	0	1	0	1	0	0	0	1	1	1	0	0	0	1
CA_198	CA_MRSA_198	1	1	1	1	1	1	1	1	1	0	1	1	0	1	1	1	1	1	0	1	1	0	0	0	0	1	1	1	1	1	1	1	1	1	1	1	1	1	0	1	1	1	1	1	1	0	1	0
CA_200	CA_MRSA_200	1	1	1	1	1	1	1	1	1	0	0	0	0	1	1	1	1	1	0	0	1	0	0	0	0	1	1	1	1	1	1	1	1	1	0	1	1	0	0	0	0	1	1	0	0	0	0	0
[truncated: 30 more columns]

## Sheet: Supplementary file_7
Additional file_7: Individual accession numbers of CA_MRSA isolates
accession	study	Allelic profile	object_status	bioproject_accession	biosample_accession	library_ID	title	library_strategy	library_source	library_selection	library_layout	platform	instrument_model	design_description	filetype	filename	filename2
SRR31075511	SRP520075	Known	new	PRJNA1135495	SAMN42512440	CA_MRSA_001	WGS of CAMRSA Egyptian isolates	WGS	GENOMIC	RANDOM	paired	ILLUMINA	Illumina MiSeq	Nextera XT	fastq	CA-MRSA-1_R1.fastq	CA-MRSA-1_R2.fastq
SRR31075510	SRP520075	Known	new	PRJNA1135495	SAMN42512441	CA_MRSA_002	WGS of CAMRSA Egyptian isolates	WGS	GENOMIC	RANDOM	paired	ILLUMINA	Illumina MiSeq	Nextera XT	fastq	CA-MRSA-2_R1.fastq	CA-MRSA-2_R2.fastq
SRR31075449	SRP520075	Known	new	PRJNA1135495	SAMN42512442	CA_MRSA_003	WGS of CAMRSA Egyptian isolates	WGS	GENOMIC	RANDOM	paired	ILLUMINA	Illumina MiSeq	Nextera XT	fastq	CA-MRSA-3_R1.fastq	CA-MRSA-3_R2.fastq
SRR31075438	SRP520075	Known	new	PRJNA1135495	SAMN42512443	CA_MRSA_005	WGS of CAMRSA Egyptian isolates	WGS	GENOMIC	RANDOM	paired	ILLUMINA	Illumina MiSeq	Nextera XT	fastq	CA-MRSA-5_R1.fastq	CA-MRSA-5_R2.fastq
SRR31075427	SRP520075	Known	new	PRJNA1135495	SAMN42512444	CA_MRSA_007	WGS of CAMRSA Egyptian isolates	WGS	GENOMIC	RANDOM	paired	ILLUMINA	Illumina MiSeq	Nextera XT	fastq	CA-MRSA-7_R1.fastq	CA-MRSA-7_R2.fastq
SRR31075416	SRP520075	Known	new	PRJNA1135495	SAMN42512445	CA_MRSA_008	WGS of CAMRSA Egyptian isolates	WGS	GENOMIC	RANDOM	paired	ILLUMINA	Illumina MiSeq	Nextera XT	fastq	CA-MRSA-8_R1.fastq	CA-MRSA-8_R2.fastq
SRR31075405	SRP520075	Known	new	PRJNA1135495	SAMN42512446	CA_MRSA_009	WGS of CAMRSA Egyptian isolates	WGS	GENOMIC	RANDOM	paired	ILLUMINA	Illumina MiSeq	Nextera XT	fastq	CA-MRSA-9_R1.fastq	CA-MRSA-9_R2.fastq
SRR31075394	SRP520075	Known	new	PRJNA1135495	SAMN42512447	CA_MRSA_010	WGS of CAMRSA Egyptian isolates	WGS	GENOMIC	RANDOM	paired	ILLUMINA	Illumina MiSeq	Nextera XT	fastq	CA-MRSA-10_R1.fastq	CA-MRSA-10_R2.fastq
SRR31075474	SRP520075	Known	new	PRJNA1135495	SAMN42512448	CA_MRSA_011	WGS of CAMRSA Egyptian isolates	WGS	GENOMIC	RANDOM	paired	ILLUMINA	Illumina MiSeq	Nextera XT	fastq	CA-MRSA-11_R1.fastq	CA-MRSA-11_R2.fastq
SRR31075463	SRP520075	Known	new	PRJNA1135495	SAMN42512449	CA_MRSA_012	WGS of CAMRSA Egyptian isolates	WGS	GENOMIC	RANDOM	paired	ILLUMINA	Illumina MiSeq	Nextera XT	fastq	CA-MRSA-12_R1.fastq	CA-MRSA-12_R2.fastq
SRR31075509	SRP520075	Known	new	PRJNA1135495	SAMN42512450	CA_MRSA_013	WGS of CAMRSA Egyptian isolates	WGS	GENOMIC	RANDOM	paired	ILLUMINA	Illumina MiSeq	Nextera XT	fastq	CA-MRSA-13_R1.fastq	CA-MRSA-13_R2.fastq
SRR31075498	SRP520075	Known	new	PRJNA1135495	SAMN42512451	CA_MRSA_014	WGS of CAMRSA Egyptian isolates	WGS	GENOMIC	RANDOM	paired	ILLUMINA	Illumina MiSeq	Nextera XT	fastq	CA-MRSA-14_R1.fastq	CA-MRSA-14_R2.fastq
SRR31075487	SRP520075	Known	new	PRJNA1135495	SAMN42512452	CA_MRSA_015	WGS of CAMRSA Egyptian isolates	WGS	GENOMIC	RANDOM	paired	ILLUMINA	Illumina MiSeq	Nextera XT	fastq	CA-MRSA-15_R1.fastq	CA-MRSA-15_R2.fastq
SRR31075483	SRP520075	Known	new	PRJNA1135495	SAMN42512453	CA_MRSA_016	WGS of CAMRSA Egyptian isolates	WGS	GENOMIC	RANDOM	paired	ILLUMINA	Illumina MiSeq	Nextera XT	fastq	CA-MRSA-16_R1.fastq	CA-MRSA-16_R2.fastq
SRR31075482	SRP520075	Known	new	PRJNA1135495	SAMN42512454	CA_MRSA_017	WGS of CAMRSA Egyptian isolates	WGS	GENOMIC	RANDOM	paired	ILLUMINA	Illumina MiSeq	Nextera XT	fastq	CA-MRSA-17_R1.fastq	CA-MRSA-17_R2.fastq
SRR31075481	SRP520075	Known	new	PRJNA1135495	SAMN42512455	CA_MRSA_018	WGS of CAMRSA Egyptian isolates	WGS	GENOMIC	RANDOM	paired	ILLUMINA	Illumina MiSeq	Nextera XT	fastq	CA-MRSA-18_R1.fastq	CA-MRSA-18_R2.fastq
SRR31075480	SRP520075	Known	new	PRJNA1135495	SAMN42512456	CA_MRSA_019	WGS of CAMRSA Egyptian isolates	WGS	GENOMIC	RANDOM	paired	ILLUMINA	Illumina MiSeq	Nextera XT	fastq	CA-MRSA-19_R1.fastq	CA-MRSA-19_R2.fastq
SRR31075452	SRP520075	Novel	new	PRJNA1135495	SAMN42512457	CA_MRSA_020	WGS of CAMRSA Egyptian isolates	WGS	GENOMIC	RANDOM	paired	ILLUMINA	Illumina MiSeq	Nextera XT	fastq	CA-MRSA-20_R1.fastq	CA-MRSA-20_R2.fastq
SRR31075451	SRP520075	Known	new	PRJNA1135495	SAMN42512458	CA_MRSA_021	WGS of CAMRSA Egyptian isolates	WGS	GENOMIC	RANDOM	paired	ILLUMINA	Illumina MiSeq	Nextera XT	fastq	CA-MRSA-21_R1.fastq	CA-MRSA-21_R2.fastq
SRR31075450	SRP520075	Known	new	PRJNA1135495	SAMN42512459	CA_MRSA_022	WGS of CAMRSA Egyptian isolates	WGS	GENOMIC	RANDOM	paired	ILLUMINA	Illumina MiSeq	Nextera XT	fastq	CA-MRSA-22_R1.fastq	CA-MRSA-22_R2.fastq
SRR31075448	SRP520075	Known	new	PRJNA1135495	SAMN42512460	CA_MRSA_023	WGS of CAMRSA Egyptian isolates	WGS	GENOMIC	RANDOM	paired	ILLUMINA	Illumina MiSeq	Nextera XT	fastq	CA-MRSA-23_R1.fastq	CA-MRSA-23_R2.fastq
SRR31075447	SRP520075	Known	new	PRJNA1135495	SAMN42512461	CA_MRSA_024	WGS of CAMRSA Egyptian isolates	WGS	GENOMIC	RANDOM	paired	ILLUMINA	Illumina MiSeq	Nextera XT	fastq	CA-MRSA-24_R1.fastq	CA-MRSA-24_R2.fastq
SRR31075446	SRP520075	Known	new	PRJNA1135495	SAMN42512462	CA_MRSA_025	WGS of CAMRSA Egyptian isolates	WGS	GENOMIC	RANDOM	paired	ILLUMINA	Illumina MiSeq	Nextera XT	fastq	CA-MRSA-25_R1.fastq	CA-MRSA-25_R2.fastq
SRR31075445	SRP520075	Known	new	PRJNA1135495	SAMN42512463	CA_MRSA_026	WGS of CAMRSA Egyptian isolates	WGS	GENOMIC	RANDOM	paired	ILLUMINA	Illumina MiSeq	Nextera XT	fastq	CA-MRSA-26_R1.fastq	CA-MRSA-26_R2.fastq
SRR31075444	SRP520075	Known	new	PRJNA1135495	SAMN42512464	CA_MRSA_027	WGS of CAMRSA Egyptian isolates	WGS	GENOMIC	RANDOM	paired	ILLUMINA	Illumina MiSeq	Nextera XT	fastq	CA-MRSA-27_R1.fastq	CA-MRSA-27_R2.fastq
SRR31075443	SRP520075	Known	new	PRJNA1135495	SAMN42512465	CA_MRSA_028	WGS of CAMRSA Egyptian isolates	WGS	GENOMIC	RANDOM	paired	ILLUMINA	Illumina MiSeq	Nextera XT	fastq	CA-MRSA-28_R1.fastq	CA-MRSA-28_R2.fastq
SRR31075442	SRP520075	Known	new	PRJNA1135495	SAMN42512466	CA_MRSA_029	WGS of CAMRSA Egyptian isolates	WGS	GENOMIC	RANDOM	paired	ILLUMINA	Illumina MiSeq	Nextera XT	fastq	CA-MRSA-29_R1.fastq	CA-MRSA-29_R2.fastq
SRR31075441	SRP520075	Known	new	PRJNA1135495	SAMN42512467	CA_MRSA_030	WGS of CAMRSA Egyptian isolates	WGS	GENOMIC	RANDOM	paired	ILLUMINA	Illumina MiSeq	Nextera XT	fastq	CA-MRSA-30_R1.fastq	CA-MRSA-30_R2.fastq
SRR31075440	SRP520075	Known	new	PRJNA1135495	SAMN42512468	CA_MRSA_031	WGS of CAMRSA Egyptian isolates	WGS	GENOMIC	RANDOM	paired	ILLUMINA	Illumina MiSeq	Nextera XT	fastq	CA-MRSA-31_R1.fastq	CA-MRSA-31_R2.fastq
SRR31075439	SRP520075	Known	new	PRJNA1135495	SAMN42512469	CA_MRSA_032	WGS of CAMRSA Egyptian isolates	WGS	GENOMIC	RANDOM	paired	ILLUMINA	Illumina MiSeq	Nextera XT	fastq	CA-MRSA-32_R1.fastq	CA-MRSA-32_R2.fastq
SRR31075437	SRP520075	Known	new	PRJNA1135495	SAMN42512470	CA_MRSA_033	WGS of CAMRSA Egyptian isolates	WGS	GENOMIC	RANDOM	paired	ILLUMINA	Illumina MiSeq	Nextera XT	fastq	CA-MRSA-33_R1.fastq	CA-MRSA-33_R2.fastq
SRR31075436	SRP520075	Known	new	PRJNA1135495	SAMN42512471	CA_MRSA_034	WGS of CAMRSA Egyptian isolates	WGS	GENOMIC	RANDOM	paired	ILLUMINA	Illumina MiSeq	Nextera XT	fastq	CA-MRSA-34_R1.fastq	CA-MRSA-34_R2.fastq
SRR31075435	SRP520075	Known	new	PRJNA1135495	SAMN42512472	CA_MRSA_035	WGS of CAMRSA Egyptian isolates	WGS	GENOMIC	RANDOM	paired	ILLUMINA	Illumina MiSeq	Nextera XT	fastq	CA-MRSA-35_R1.fastq	CA-MRSA-35_R2.fastq
SRR31075434	SRP520075	Known	new	PRJNA1135495	SAMN42512473	CA_MRSA_036	WGS of CAMRSA Egyptian isolates	WGS	GENOMIC	RANDOM	paired	ILLUMINA	Illumina MiSeq	Nextera XT	fastq	CA-MRSA-36_R1.fastq	CA-MRSA-36_R2.fastq
SRR31075433	SRP520075	Known	new	PRJNA1135495	SAMN42512474	CA_MRSA_038	WGS of CAMRSA Egyptian isolates	WGS	GENOMIC	RANDOM	paired	ILLUMINA	Illumina MiSeq	Nextera XT	fastq	CA-MRSA-38_R1.fastq	CA-MRSA-38_R2.fastq
SRR31075432	SRP520075	Known	new	PRJNA1135495	SAMN42512475	CA_MRSA_039	WGS of CAMRSA Egyptian isolates	WGS	GENOMIC	RANDOM	paired	ILLUMINA	Illumina MiSeq	Nextera XT	fastq	CA-MRSA-39_R1.fastq	CA-MRSA-39_R2.fastq
SRR31075431	SRP520075	Known	new	PRJNA1135495	SAMN42512476	CA_MRSA_040	WGS of CAMRSA Egyptian isolates	WGS	GENOMIC	RANDOM	paired	ILLUMINA	Illumina MiSeq	Nextera XT	fastq	CA-MRSA-40_R1.fastq	CA-MRSA-40_R2.fastq
SRR31075430	SRP520075	Known	new	PRJNA1135495	SAMN42512477	CA_MRSA_041	WGS of CAMRSA Egyptian isolates	WGS	GENOMIC	RANDOM	paired	ILLUMINA	Illumina MiSeq	Nextera XT	fastq	CA-MRSA-41_R1.fastq	CA-MRSA-41_R2.fastq
SRR31075429	SRP520075	Known	new	PRJNA1135495	SAMN42512478	CA_MRSA_042	WGS of CAMRSA Egyptian isolates	WGS	GENOMIC	RANDOM	paired	ILLUMINA	Illumina MiSeq	Nextera XT	fastq	CA-MRSA-42_R1.fastq	CA-MRSA-42_R2.fastq
SRR31075428	SRP520075	Known	new	PRJNA1135495	SAMN42512479	CA_MRSA_043	WGS of CAMRSA Egyptian isolates	WGS	GENOMIC	RANDOM	paired	ILLUMINA	Illumina MiSeq	Nextera XT	fastq	CA-MRSA-43_R1.fastq	CA-MRSA-43_R2.fastq
SRR31075426	SRP520075	Known	new	PRJNA1135495	SAMN42512480	CA_MRSA_044	WGS of CAMRSA Egyptian isolates	WGS	GENOMIC	RANDOM	paired	ILLUMINA	Illumina MiSeq	Nextera XT	fastq	CA-MRSA-44_R1.fastq	CA-MRSA-44_R2.fastq
SRR31075425	SRP520075	Known	new	PRJNA1135495	SAMN42512481	CA_MRSA_045	WGS of CAMRSA Egyptian isolates	WGS	GENOMIC	RANDOM	paired	ILLUMINA	Illumina MiSeq	Nextera XT	fastq	CA-MRSA-45_R1.fastq	CA-MRSA-45_R2.fastq
SRR31075424	SRP520075	Known	new	PRJNA1135495	SAMN42512482	CA_MRSA_046	WGS of CAMRSA Egyptian isolates	WGS	GENOMIC	RANDOM	paired	ILLUMINA	Illumina MiSeq	Nextera XT	fastq	CA-MRSA-46_R1.fastq	CA-MRSA-46_R2.fastq
SRR31075423	SRP520075	Known	new	PRJNA1135495	SAMN42512483	CA_MRSA_047	WGS of CAMRSA Egyptian isolates	WGS	GENOMIC	RANDOM	paired	ILLUMINA	Illumina MiSeq	Nextera XT	fastq	CA-MRSA-47_R1.fastq	CA-MRSA-47_R2.fastq
SRR31075422	SRP520075	Known	new	PRJNA1135495	SAMN42512484	CA_MRSA_048	WGS of CAMRSA Egyptian isolates	WGS	GENOMIC	RANDOM	paired	ILLUMINA	Illumina MiSeq	Nextera XT	fastq	CA-MRSA-48_R1.fastq	CA-MRSA-48_R2.fastq
SRR31075421	SRP520075	Known	new	PRJNA1135495	SAMN42512485	CA_MRSA_049	WGS of CAMRSA Egyptian isolates	WGS	GENOMIC	RANDOM	paired	ILLUMINA	Illumina MiSeq	Nextera XT	fastq	CA-MRSA-49_R1.fastq	CA-MRSA-49_R2.fastq
SRR31075420	SRP520075	Known	new	PRJNA1135495	SAMN42512486	CA_MRSA_050	WGS of CAMRSA Egyptian isolates	WGS	GENOMIC	RANDOM	paired	ILLUMINA	Illumina MiSeq	Nextera XT	fastq	CA-MRSA-50_R1.fastq	CA-MRSA-50_R2.fastq
SRR31075419	SRP520075	Known	new	PRJNA1135495	SAMN42512487	CA_MRSA_052	WGS of CAMRSA Egyptian isolates	WGS	GENOMIC	RANDOM	paired	ILLUMINA	Illumina MiSeq	Nextera XT	fastq	CA-MRSA-52_R1.fastq	CA-MRSA-52_R2.fastq
SRR31075418	SRP520075	Known	new	PRJNA1135495	SAMN42512488	CA_MRSA_053	WGS of CAMRSA Egyptian isolates	WGS	GENOMIC	RANDOM	paired	ILLUMINA	Illumina MiSeq	Nextera XT	fastq	CA-MRSA-53_R1.fastq	CA-MRSA-53_R2.fastq
SRR31075417	SRP520075	Known	new	PRJNA1135495	SAMN42512489	CA_MRSA_054	WGS of CAMRSA Egyptian isolates	WGS	GENOMIC	RANDOM	paired	ILLUMINA	Illumina MiSeq	Nextera XT	fastq	CA-MRSA-54_R1.fastq	CA-MRSA-54_R2.fastq
SRR31075415	SRP520075	Known	new	PRJNA1135495	SAMN42512490	CA_MRSA_055	WGS of CAMRSA Egyptian isolates	WGS	GENOMIC	RANDOM	paired	ILLUMINA	Illumina MiSeq	Nextera XT	fastq	CA-MRSA-55_R1.fastq	CA-MRSA-55_R2.fastq
SRR31075414	SRP520075	Known	new	PRJNA1135495	SAMN42512491	CA_MRSA_056	WGS of CAMRSA Egyptian isolates	WGS	GENOMIC	RANDOM	paired	ILLUMINA	Illumina MiSeq	Nextera XT	fastq	CA-MRSA-56_R1.fastq	CA-MRSA-56_R2.fastq
SRR31075413	SRP520075	Known	new	PRJNA1135495	SAMN42512492	CA_MRSA_057	WGS of CAMRSA Egyptian isolates	WGS	GENOMIC	RANDOM	paired	ILLUMINA	Illumina MiSeq	Nextera XT	fastq	CA-MRSA-57_R1.fastq	CA-MRSA-57_R2.fastq
SRR31075412	SRP520075	Known	new	PRJNA1135495	SAMN42512493	CA_MRSA_058	WGS of CAMRSA Egyptian isolates	WGS	GENOMIC	RANDOM	paired	ILLUMINA	Illumina MiSeq	Nextera XT	fastq	CA-MRSA-58_R1.fastq	CA-MRSA-58_R2.fastq
SRR31075411	SRP520075	Known	new	PRJNA1135495	SAMN42512494	CA_MRSA_059	WGS of CAMRSA Egyptian isolates	WGS	GENOMIC	RANDOM	paired	ILLUMINA	Illumina MiSeq	Nextera XT	fastq	CA-MRSA-59_R1.fastq	CA-MRSA-59_R2.fastq
SRR31075410	SRP520075	Known	new	PRJNA1135495	SAMN42512495	CA_MRSA_060	WGS of CAMRSA Egyptian isolates	WGS	GENOMIC	RANDOM	paired	ILLUMINA	Illumina MiSeq	Nextera XT	fastq	CA-MRSA-60_R1.fastq	CA-MRSA-60_R2.fastq
SRR31075409	SRP520075	Known	new	PRJNA1135495	SAMN42512496	CA_MRSA_062	WGS of CAMRSA Egyptian isolates	WGS	GENOMIC	RANDOM	paired	ILLUMINA	Illumina MiSeq	Nextera XT	fastq	CA-MRSA-62_R1.fastq	CA-MRSA-62_R2.fastq
SRR31075408	SRP520075	Known	new	PRJNA1135495	SAMN42512497	CA_MRSA_063	WGS of CAMRSA Egyptian isolates	WGS	GENOMIC	RANDOM	paired	ILLUMINA	Illumina MiSeq	Nextera XT	fastq	CA-MRSA-63_R1.fastq	CA-MRSA-63_R2.fastq
SRR31075407	SRP520075	Known	new	PRJNA1135495	SAMN42512498	CA_MRSA_064	WGS of CAMRSA Egyptian isolates	WGS	GENOMIC	RANDOM	paired	ILLUMINA	Illumina MiSeq	Nextera XT	fastq	CA-MRSA-64_R1.fastq	CA-MRSA-64_R2.fastq
SRR31075406	SRP520075	Known	new	PRJNA1135495	SAMN42512499	CA_MRSA_066	WGS of CAMRSA Egyptian isolates	WGS	GENOMIC	RANDOM	paired	ILLUMINA	Illumina MiSeq	Nextera XT	fastq	CA-MRSA-66_R1.fastq	CA-MRSA-66_R2.fastq
SRR31075404	SRP520075	Novel	new	PRJNA1135495	SAMN42512500	CA_MRSA_068	WGS of CAMRSA Egyptian isolates	WGS	GENOMIC	RANDOM	paired	ILLUMINA	Illumina MiSeq	Nextera XT	fastq	CA-MRSA-68_R1.fastq	CA-MRSA-68_R2.fastq
SRR31075403	SRP520075	Known	new	PRJNA1135495	SAMN42512501	CA_MRSA_070	WGS of CAMRSA Egyptian isolates	WGS	GENOMIC	RANDOM	paired	ILLUMINA	Illumina MiSeq	Nextera XT	fastq	CA-MRSA-70_R1.fastq	CA-MRSA-70_R2.fastq
SRR31075402	SRP520075	Known	new	PRJNA1135495	SAMN42512502	CA_MRSA_074	WGS of CAMRSA Egyptian isolates	WGS	GENOMIC	RANDOM	paired	ILLUMINA	Illumina MiSeq	Nextera XT	fastq	CA-MRSA-74_R1.fastq	CA-MRSA-74_R2.fastq
SRR31075401	SRP520075	Novel	new	PRJNA1135495	SAMN42512503	CA_MRSA_076	WGS of CAMRSA Egyptian isolates	WGS	GENOMIC	RANDOM	paired	ILLUMINA	Illumina MiSeq	Nextera XT	fastq	CA-MRSA-76_R1.fastq	CA-MRSA-76_R2.fastq
SRR31075400	SRP520075	Known	new	PRJNA1135495	SAMN42512504	CA_MRSA_077	WGS of CAMRSA Egyptian isolates	WGS	GENOMIC	RANDOM	paired	ILLUMINA	Illumina MiSeq	Nextera XT	fastq	CA-MRSA-77_R1.fastq	CA-MRSA-77_R2.fastq
SRR31075399	SRP520075	Known	new	PRJNA1135495	SAMN42512505	CA_MRSA_078	WGS of CAMRSA Egyptian isolates	WGS	GENOMIC	RANDOM	paired	ILLUMINA	Illumina MiSeq	Nextera XT	fastq	CA-MRSA-78_R1.fastq	CA-MRSA-78_R2.fastq
SRR31075398	SRP520075	Known	new	PRJNA1135495	SAMN42512506	CA_MRSA_086	WGS of CAMRSA Egyptian isolates	WGS	GENOMIC	RANDOM	paired	ILLUMINA	Illumina MiSeq	Nextera XT	fastq	CA-MRSA-86_R1.fastq	CA-MRSA-86_R2.fastq
SRR31075397	SRP520075	Known	new	PRJNA1135495	SAMN42512507	CA_MRSA_087	WGS of CAMRSA Egyptian isolates	WGS	GENOMIC	RANDOM	paired	ILLUMINA	Illumina MiSeq	Nextera XT	fastq	CA-MRSA-87_R1.fastq	CA-MRSA-87_R2.fastq
SRR31075396	SRP520075	Known	new	PRJNA1135495	SAMN42512508	CA_MRSA_088	WGS of CAMRSA Egyptian isolates	WGS	GENOMIC	RANDOM	paired	ILLUMINA	Illumina MiSeq	Nextera XT	fastq	CA-MRSA-88_R1.fastq	CA-MRSA-88_R2.fastq
SRR31075395	SRP520075	Known	new	PRJNA1135495	SAMN42512509	CA_MRSA_089	WGS of CAMRSA Egyptian isolates	WGS	GENOMIC	RANDOM	paired	ILLUMINA	Illumina MiSeq	Nextera XT	fastq	CA-MRSA-89_R1.fastq	CA-MRSA-89_R2.fastq
SRR31075393	SRP520075	Known	new	PRJNA1135495	SAMN42512510	CA_MRSA_090	WGS of CAMRSA Egyptian isolates	WGS	GENOMIC	RANDOM	paired	ILLUMINA	Illumina MiSeq	Nextera XT	fastq	CA-MRSA-90_R1.fastq	CA-MRSA-90_R2.fastq
SRR31075392	SRP520075	Known	new	PRJNA1135495	SAMN42512511	CA_MRSA_091	WGS of CAMRSA Egyptian isolates	WGS	GENOMIC	RANDOM	paired	ILLUMINA	Illumina MiSeq	Nextera XT	fastq	CA-MRSA-91_R1.fastq	CA-MRSA-91_R2.fastq
SRR31075391	SRP520075	Known	new	PRJNA1135495	SAMN42512512	CA_MRSA_092	WGS of CAMRSA Egyptian isolates	WGS	GENOMIC	RANDOM	paired	ILLUMINA	Illumina MiSeq	Nextera XT	fastq	CA-MRSA-92_R1.fastq	CA-MRSA-92_R2.fastq
SRR31075390	SRP520075	Known	new	PRJNA1135495	SAMN42512513	CA_MRSA_093	WGS of CAMRSA Egyptian isolates	WGS	GENOMIC	RANDOM	paired	ILLUMINA	Illumina MiSeq	Nextera XT	fastq	CA-MRSA-93_R1.fastq	CA-MRSA-93_R2.fastq
SRR31075389	SRP520075	Known	new	PRJNA1135495	SAMN42512514	CA_MRSA_094	WGS of CAMRSA Egyptian isolates	WGS	GENOMIC	RANDOM	paired	ILLUMINA	Illumina MiSeq	Nextera XT	fastq	CA-MRSA-94_R1.fastq	CA-MRSA-94_R2.fastq
SRR31075479	SRP520075	Known	new	PRJNA1135495	SAMN42512515	CA_MRSA_095	WGS of CAMRSA Egyptian isolates	WGS	GENOMIC	RANDOM	paired	ILLUMINA	Illumina MiSeq	Nextera XT	fastq	CA-MRSA-95_R1.fastq	CA-MRSA-95_R2.fastq
SRR31075478	SRP520075	Known	new	PRJNA1135495	SAMN42512516	CA_MRSA_096	WGS of CAMRSA Egyptian isolates	WGS	GENOMIC	RANDOM	paired	ILLUMINA	Illumina MiSeq	Nextera XT	fastq	CA-MRSA-96_R1.fastq	CA-MRSA-96_R2.fastq
SRR31075477	SRP520075	Known	new	PRJNA1135495	SAMN42512517	CA_MRSA_101	WGS of CAMRSA Egyptian isolates	WGS	GENOMIC	RANDOM	paired	ILLUMINA	Illumina MiSeq	Nextera XT	fastq	CA-MRSA-101_R1.fastq	CA-MRSA-101_R2.fastq
SRR31075476	SRP520075	Known	new	PRJNA1135495	SAMN42512518	CA_MRSA_104	WGS of CAMRSA Egyptian isolates	WGS	GENOMIC	RANDOM	paired	ILLUMINA	Illumina MiSeq	Nextera XT	fastq	CA-MRSA-104_R1.fastq	CA-MRSA-104_R2.fastq
SRR31075475	SRP520075	Known	new	PRJNA1135495	SAMN42512519	CA_MRSA_105	WGS of CAMRSA Egyptian isolates	WGS	GENOMIC	RANDOM	paired	ILLUMINA	Illumina MiSeq	Nextera XT	fastq	CA-MRSA-105_R1.fastq	CA-MRSA-105_R2.fastq
SRR31075473	SRP520075	Known	new	PRJNA1135495	SAMN42512520	CA_MRSA_107	WGS of CAMRSA Egyptian isolates	WGS	GENOMIC	RANDOM	paired	ILLUMINA	Illumina MiSeq	Nextera XT	fastq	CA-MRSA-107_R1.fastq	CA-MRSA-107_R2.fastq
SRR31075472	SRP520075	Known	new	PRJNA1135495	SAMN42512521	CA_MRSA_108	WGS of CAMRSA Egyptian isolates	WGS	GENOMIC	RANDOM	paired	ILLUMINA	Illumina MiSeq	Nextera XT	fastq	CA-MRSA-108_R1.fastq	CA-MRSA-108_R2.fastq
SRR31075471	SRP520075	Known	new	PRJNA1135495	SAMN42512522	CA_MRSA_112	WGS of CAMRSA Egyptian isolates	WGS	GENOMIC	RANDOM	paired	ILLUMINA	Illumina MiSeq	Nextera XT	fastq	CA-MRSA-112_R1.fastq	CA-MRSA-112_R2.fastq
SRR31075470	SRP520075	Known	new	PRJNA1135495	SAMN42512523	CA_MRSA_115	WGS of CAMRSA Egyptian isolates	WGS	GENOMIC	RANDOM	paired	ILLUMINA	Illumina MiSeq	Nextera XT	fastq	CA-MRSA-115_R1.fastq	CA-MRSA-115_R2.fastq
SRR31075469	SRP520075	Known	new	PRJNA1135495	SAMN42512524	CA_MRSA_117	WGS of CAMRSA Egyptian isolates	WGS	GENOMIC	RANDOM	paired	ILLUMINA	Illumina MiSeq	Nextera XT	fastq	CA-MRSA-117_R1.fastq	CA-MRSA-117_R2.fastq
SRR31075468	SRP520075	Known	new	PRJNA1135495	SAMN42512525	CA_MRSA_118	WGS of CAMRSA Egyptian isolates	WGS	GENOMIC	RANDOM	paired	ILLUMINA	Illumina MiSeq	Nextera XT	fastq	CA-MRSA-118_R1.fastq	CA-MRSA-118_R2.fastq
SRR31075467	SRP520075	Known	new	PRJNA1135495	SAMN42512526	CA_MRSA_119	WGS of CAMRSA Egyptian isolates	WGS	GENOMIC	RANDOM	paired	ILLUMINA	Illumina MiSeq	Nextera XT	fastq	CA-MRSA-119_R1.fastq	CA-MRSA-119_R2.fastq
SRR31075466	SRP520075	Known	new	PRJNA1135495	SAMN42512527	CA_MRSA_120	WGS of CAMRSA Egyptian isolates	WGS	GENOMIC	RANDOM	paired	ILLUMINA	Illumina MiSeq	Nextera XT	fastq	CA-MRSA-120_R1.fastq	CA-MRSA-120_R2.fastq
SRR31075465	SRP520075	Known	new	PRJNA1135495	SAMN42512528	CA_MRSA_127	WGS of CAMRSA Egyptian isolates	WGS	GENOMIC	RANDOM	paired	ILLUMINA	Illumina MiSeq	Nextera XT	fastq	CA-MRSA-127_R1.fastq	CA-MRSA-127_R2.fastq
SRR31075464	SRP520075	Known	new	PRJNA1135495	SAMN42512529	CA_MRSA_128	WGS of CAMRSA Egyptian isolates	WGS	GENOMIC	RANDOM	paired	ILLUMINA	Illumina MiSeq	Nextera XT	fastq	CA-MRSA-128_R1.fastq	CA-MRSA-128_R2.fastq
SRR31075462	SRP520075	Known	new	PRJNA1135495	SAMN42512530	CA_MRSA_129	WGS of CAMRSA Egyptian isolates	WGS	GENOMIC	RANDOM	paired	ILLUMINA	Illumina MiSeq	Nextera XT	fastq	CA-MRSA-129_R1.fastq	CA-MRSA-129_R2.fastq
SRR31075461	SRP520075	Known	new	PRJNA1135495	SAMN42512531	CA_MRSA_130	WGS of CAMRSA Egyptian isolates	WGS	GENOMIC	RANDOM	paired	ILLUMINA	Illumina MiSeq	Nextera XT	fastq	CA-MRSA-130_R1.fastq	CA-MRSA-130_R2.fastq
SRR31075460	SRP520075	Known	new	PRJNA1135495	SAMN42512532	CA_MRSA_131	WGS of CAMRSA Egyptian isolates	WGS	GENOMIC	RANDOM	paired	ILLUMINA	Illumina MiSeq	Nextera XT	fastq	CA-MRSA-131_R1.fastq	CA-MRSA-131_R2.fastq
SRR31075459	SRP520075	Known	new	PRJNA1135495	SAMN42512533	CA_MRSA_132	WGS of CAMRSA Egyptian isolates	WGS	GENOMIC	RANDOM	paired	ILLUMINA	Illumina MiSeq	Nextera XT	fastq	CA-MRSA-132_R1.fastq	CA-MRSA-132_R2.fastq
SRR31075458	SRP520075	Known	new	PRJNA1135495	SAMN42512534	CA_MRSA_138	WGS of CAMRSA Egyptian isolates	WGS	GENOMIC	RANDOM	paired	ILLUMINA	Illumina MiSeq	Nextera XT	fastq	CA-MRSA-138_R1.fastq	CA-MRSA-138_R2.fastq
SRR31075457	SRP520075	Known	new	PRJNA1135495	SAMN42512535	CA_MRSA_140	WGS of CAMRSA Egyptian isolates	WGS	GENOMIC	RANDOM	paired	ILLUMINA	Illumina MiSeq	Nextera XT	fastq	CA-MRSA-140_R1.fastq	CA-MRSA-140_R2.fastq
SRR31075456	SRP520075	Known	new	PRJNA1135495	SAMN42512536	CA_MRSA_141	WGS of CAMRSA Egyptian isolates	WGS	GENOMIC	RANDOM	paired	ILLUMINA	Illumina MiSeq	Nextera XT	fastq	CA-MRSA-141_R1.fastq	CA-MRSA-141_R2.fastq
SRR31075455	SRP520075	Known	new	PRJNA1135495	SAMN42512537	CA_MRSA_142	WGS of CAMRSA Egyptian isolates	WGS	GENOMIC	RANDOM	paired	ILLUMINA	Illumina MiSeq	Nextera XT	fastq	CA-MRSA-142_R1.fastq	CA-MRSA-142_R2.fastq
SRR31075454	SRP520075	Known	new	PRJNA1135495	SAMN42512538	CA_MRSA_143	WGS of CAMRSA Egyptian isolates	WGS	GENOMIC	RANDOM	paired	ILLUMINA	Illumina MiSeq	Nextera XT	fastq	CA-MRSA-143_R1.fastq	CA-MRSA-143_R2.fastq
SRR31075453	SRP520075	Known	new	PRJNA1135495	SAMN42512539	CA_MRSA_146	WGS of CAMRSA Egyptian isolates	WGS	GENOMIC	RANDOM	paired	ILLUMINA	Illumina MiSeq	Nextera XT	fastq	CA-MRSA-146_R1.fastq	CA-MRSA-146_R2.fastq
SRR31075508	SRP520075	Known	new	PRJNA1135495	SAMN42512540	CA_MRSA_148	WGS of CAMRSA Egyptian isolates	WGS	GENOMIC	RANDOM	paired	ILLUMINA	Illumina MiSeq	Nextera XT	fastq	CA-MRSA-148_R1.fastq	CA-MRSA-148_R2.fastq
SRR31075507	SRP520075	Known	new	PRJNA1135495	SAMN42512541	CA_MRSA_150	WGS of CAMRSA Egyptian isolates	WGS	GENOMIC	RANDOM	paired	ILLUMINA	Illumina MiSeq	Nextera XT	fastq	CA-MRSA-150_R1.fastq	CA-MRSA-150_R2.fastq
SRR31075506	SRP520075	Known	new	PRJNA1135495	SAMN42512542	CA_MRSA_151	WGS of CAMRSA Egyptian isolates	WGS	GENOMIC	RANDOM	paired	ILLUMINA	Illumina MiSeq	Nextera XT	fastq	CA-MRSA-151_R1.fastq	CA-MRSA-151_R2.fastq
SRR31075505	SRP520075	Known	new	PRJNA1135495	SAMN42512543	CA_MRSA_152	WGS of CAMRSA Egyptian isolates	WGS	GENOMIC	RANDOM	paired	ILLUMINA	Illumina MiSeq	Nextera XT	fastq	CA-MRSA-152_R1.fastq	CA-MRSA-152_R2.fastq
SRR31075504	SRP520075	Known	new	PRJNA1135495	SAMN42512544	CA_MRSA_153	WGS of CAMRSA Egyptian isolates	WGS	GENOMIC	RANDOM	paired	ILLUMINA	Illumina MiSeq	Nextera XT	fastq	CA-MRSA-153_R1.fastq	CA-MRSA-153_R2.fastq
SRR31075503	SRP520075	Known	new	PRJNA1135495	SAMN42512545	CA_MRSA_154	WGS of CAMRSA Egyptian isolates	WGS	GENOMIC	RANDOM	paired	ILLUMINA	Illumina MiSeq	Nextera XT	fastq	CA-MRSA-154_R1.fastq	CA-MRSA-154_R2.fastq
SRR31075502	SRP520075	Known	new	PRJNA1135495	SAMN42512546	CA_MRSA_155	WGS of CAMRSA Egyptian isolates	WGS	GENOMIC	RANDOM	paired	ILLUMINA	Illumina MiSeq	Nextera XT	fastq	CA-MRSA-155_R1.fastq	CA-MRSA-155_R2.fastq
SRR31075501	SRP520075	Known	new	PRJNA1135495	SAMN42512547	CA_MRSA_156	WGS of CAMRSA Egyptian isolates	WGS	GENOMIC	RANDOM	paired	ILLUMINA	Illumina MiSeq	Nextera XT	fastq	CA-MRSA-156_R1.fastq	CA-MRSA-156_R2.fastq
SRR31075500	SRP520075	Known	new	PRJNA1135495	SAMN42512548	CA_MRSA_158	WGS of CAMRSA Egyptian isolates	WGS	GENOMIC	RANDOM	paired	ILLUMINA	Illumina MiSeq	Nextera XT	fastq	CA-MRSA-158_R1.fastq	CA-MRSA-158_R2.fastq
SRR31075499	SRP520075	Known	new	PRJNA1135495	SAMN42512549	CA_MRSA_162	WGS of CAMRSA Egyptian isolates	WGS	GENOMIC	RANDOM	paired	ILLUMINA	Illumina MiSeq	Nextera XT	fastq	CA-MRSA-162_R1.fastq	CA-MRSA-162_R2.fastq
SRR31075497	SRP520075	Known	new	PRJNA1135495	SAMN42512550	CA_MRSA_163	WGS of CAMRSA Egyptian isolates	WGS	GENOMIC	RANDOM	paired	ILLUMINA	Illumina MiSeq	Nextera XT	fastq	CA-MRSA-163_R1.fastq	CA-MRSA-163_R2.fastq
SRR31075496	SRP520075	Known	new	PRJNA1135495	SAMN42512551	CA_MRSA_164	WGS of CAMRSA Egyptian isolates	WGS	GENOMIC	RANDOM	paired	ILLUMINA	Illumina MiSeq	Nextera XT	fastq	CA-MRSA-164_R1.fastq	CA-MRSA-164_R2.fastq
SRR31075495	SRP520075	Known	new	PRJNA1135495	SAMN42512552	CA_MRSA_165	WGS of CAMRSA Egyptian isolates	WGS	GENOMIC	RANDOM	paired	ILLUMINA	Illumina MiSeq	Nextera XT	fastq	CA-MRSA-165_R1.fastq	CA-MRSA-165_R2.fastq
SRR31075494	SRP520075	Novel	new	PRJNA1135495	SAMN42512553	CA_MRSA_167	WGS of CAMRSA Egyptian isolates	WGS	GENOMIC	RANDOM	paired	ILLUMINA	Illumina MiSeq	Nextera XT	fastq	CA-MRSA-167_R1.fastq	CA-MRSA-167_R2.fastq
SRR31075493	SRP520075	Novel	new	PRJNA1135495	SAMN42512554	CA_MRSA_168	WGS of CAMRSA Egyptian isolates	WGS	GENOMIC	RANDOM	paired	ILLUMINA	Illumina MiSeq	Nextera XT	fastq	CA-MRSA-168_R1.fastq	CA-MRSA-168_R2.fastq
SRR31075492	SRP520075	Known	new	PRJNA1135495	SAMN42512555	CA_MRSA_177	WGS of CAMRSA Egyptian isolates	WGS	GENOMIC	RANDOM	paired	ILLUMINA	Illumina MiSeq	Nextera XT	fastq	CA-MRSA-177_R1.fastq	CA-MRSA-177_R2.fastq
SRR31075491	SRP520075	Known	new	PRJNA1135495	SAMN42512556	CA_MRSA_185	WGS of CAMRSA Egyptian isolates	WGS	GENOMIC	RANDOM	paired	ILLUMINA	Illumina MiSeq	Nextera XT	fastq	CA-MRSA-185_R1.fastq	CA-MRSA-185_R2.fastq
SRR31075490	SRP520075	Known	new	PRJNA1135495	SAMN42512557	CA_MRSA_186	WGS of CAMRSA Egyptian isolates	WGS	GENOMIC	RANDOM	paired	ILLUMINA	Illumina MiSeq	Nextera XT	fastq	CA-MRSA-186_R1.fastq	CA-MRSA-186_R2.fastq
SRR31075489	SRP520075	Known	new	PRJNA1135495	SAMN42512558	CA_MRSA_187	WGS of CAMRSA Egyptian isolates	WGS	GENOMIC	RANDOM	paired	ILLUMINA	Illumina MiSeq	Nextera XT	fastq	CA-MRSA-187_R1.fastq	CA-MRSA-187_R2.fastq
SRR31075488	SRP520075	Known	new	PRJNA1135495	SAMN42512559	CA_MRSA_188	WGS of CAMRSA Egyptian isolates	WGS	GENOMIC	RANDOM	paired	ILLUMINA	Illumina MiSeq	Nextera XT	fastq	CA-MRSA-188_R1.fastq	CA-MRSA-188_R2.fastq
SRR31075486	SRP520075	Known	new	PRJNA1135495	SAMN42512560	CA_MRSA_190	WGS of CAMRSA Egyptian isolates	WGS	GENOMIC	RANDOM	paired	ILLUMINA	Illumina MiSeq	Nextera XT	fastq	CA-MRSA-190_R1.fastq	CA-MRSA-190_R2.fastq
SRR31075485	SRP520075	Known	new	PRJNA1135495	SAMN42512561	CA_MRSA_198	WGS of CAMRSA Egyptian isolates	WGS	GENOMIC	RANDOM	paired	ILLUMINA	Illumina MiSeq	Nextera XT	fastq	CA-MRSA-198_R1.fastq	CA-MRSA-198_R2.fastq
SRR31075484	SRP520075	Known	new	PRJNA1135495	SAMN42512562	CA_MRSA_200	WGS of CAMRSA Egyptian isolates	WGS	GENOMIC	RANDOM	paired	ILLUMINA	Illumina MiSeq	Nextera XT	fastq	CA-MRSA-200_R1.fastq	CA-MRSA-200_R2.fastq

## Sheet: Supplementary file_8
Additional file_8:Distribution of antibiotic resistance genes across CA MRSA sequence types (STs) in Egypt. The stacked bar chart shows the percentage presence of various AMR genes (x-axis) in different sequence types (STs) associated with community-acquired MRSA (CA-MRSA) in Egypt. Each color represents a specific ST, as indicated in the legend.

## Sheet: Supplementary file_9
Additional file_9: Association between CA_MRSA clonal complexes (CCs) and antimicrobial resistance phenotypes. The table presents results from contingency table analysis showing the relationship between different S. aureus clonal complexes and resistance to various antibiotics. P-values were calculated using Fisher's exact test, and odds ratios (OR) indicate the strength and direction of associat…
CC	Antibiotic	P_value	Odds_Ratio
CC1	Amoxicillin-clavulanic	1	Inf
CC1	Ampicillin-Sulbactam	1	Inf
CC1	Cefadroxil	1	Inf
CC1	Cefepime	1	Inf
CC1	Cefoprazone	1	Inf
CC1	Cefoprazone-Sulbactam	1	Inf
CC1	Trimethoprim-Sulfamethoxazole	0.0668641	0.391182
CC1	Cefotaxime	1	Inf
CC1	Cefoxitin	1	Inf
CC1	Ceftazidime	1	Inf
CC1	Ceftriaxone	1	Inf
CC1	Cefuroxime-sodium	1	Inf
CC1	Ciprofloxacin	0.13996	0.2945
CC1	Moxifloxacin	0.341037	0.381347
CC1	Ofloxacin	0.220666	0.31845
CC1	Erythromycin	0.413628	1.54533
CC1	Azithromycin	0.413628	1.54533
CC1	Clindamycin	0.288244	1.73517
CC1	Doxycyclin	0.0208578	3.10799
CC1	Minocyclin	0.24457	1.79658
CC1	Imipenem	1	Inf
CC1	Meropenem	1	Inf
CC1	Ertapenem	1	Inf
CC1	Fusidic acid	0.000171441	11.4759
CC1	Gentamicin	0.0186317	8.74409
CC1	Levofloxacin	0.341037	0.381347
CC1	Lincomycin	0.417958	1.67936
CC1	Linezolid	1	0
CC1	Rifampicin	1	0
CC1	Tazobactam-Piperacillin	1	Inf
CC15	Amoxicillin-clavulanic	1	Inf
CC15	Ampicillin-Sulbactam	1	Inf
CC15	Cefadroxil	1	Inf
CC15	Cefepime	1	Inf
CC15	Cefoprazone	1	Inf
CC15	Cefoprazone-Sulbactam	1	Inf
CC15	Trimethoprim-Sulfamethoxazole	0.36468	0.515013
CC15	Cefotaxime	1	Inf
CC15	Cefoxitin	1	Inf
CC15	Ceftazidime	1	Inf
CC15	Ceftriaxone	1	Inf
CC15	Cefuroxime-sodium	1	Inf
CC15	Ciprofloxacin	0.447895	0.316137
CC15	Moxifloxacin	0.6856	0.470501
CC15	Ofloxacin	0.452112	0.3611
CC15	Erythromycin	1	0.718057
CC15	Azithromycin	1	0.718057
CC15	Clindamycin	0.712796	1.27936
CC15	Doxycyclin	0.420615	2.27973
CC15	Minocyclin	0.759446	0.745033
CC15	Imipenem	1	Inf
CC15	Meropenem	1	Inf
CC15	Ertapenem	1	Inf
CC15	Fusidic acid	1	0.842394
CC15	Gentamicin	0.0608772	Inf
CC15	Levofloxacin	0.6856	0.470501
CC15	Lincomycin	0.716402	1.25321
CC15	Linezolid	1	0
CC15	Rifampicin	1	0
CC15	Tazobactam-Piperacillin	1	Inf
CC121	Amoxicillin-clavulanic	1	Inf
CC121	Ampicillin-Sulbactam	1	Inf
CC121	Cefadroxil	1	Inf
CC121	Cefepime	1	Inf
CC121	Cefoprazone	1	Inf
CC121	Cefoprazone-Sulbactam	1	Inf
CC121	Trimethoprim-Sulfamethoxazole	0.321722	0.586491
CC121	Cefotaxime	1	Inf
CC121	Cefoxitin	1	Inf
CC121	Ceftazidime	1	Inf
CC121	Ceftriaxone	1	Inf
CC121	Cefuroxime-sodium	1	Inf
CC121	Ciprofloxacin	0.753578	0.670697
CC121	Moxifloxacin	0.728411	0.600088
CC121	Ofloxacin	0.507711	0.486669
CC121	Erythromycin	0.0668055	0.168703
CC121	Azithromycin	0.0668055	0.168703
CC121	Clindamycin	0.063059	0.158994
CC121	Doxycyclin	0.129183	0.429013
CC121	Minocyclin	0.602528	0.660055
CC121	Imipenem	1	Inf
CC121	Meropenem	1	Inf
CC121	Ertapenem	1	Inf
CC121	Fusidic acid	0.564678	0.683583
CC121	Gentamicin	0.0100142	Inf
CC121	Levofloxacin	0.728411	0.600088
CC121	Lincomycin	0.0384747	0.145905
CC121	Linezolid	1	0
CC121	Rifampicin	0.193878	Inf
CC121	Tazobactam-Piperacillin	1	Inf
CC97	Amoxicillin-clavulanic	1	Inf
CC97	Ampicillin-Sulbactam	1	Inf
CC97	Cefadroxil	1	Inf
CC97	Cefepime	1	Inf
CC97	Cefoprazone	1	Inf
CC97	Cefoprazone-Sulbactam	1	Inf
CC97	Trimethoprim-Sulfamethoxazole	0.752252	1.37116
CC97	Cefotaxime	1	Inf
CC97	Cefoxitin	1	Inf
CC97	Ceftazidime	1	Inf
CC97	Ceftriaxone	1	Inf
CC97	Cefuroxime-sodium	1	Inf
CC97	Ciprofloxacin	0.448833	0.353103
CC97	Moxifloxacin	1	0.524335
CC97	Ofloxacin	0.682384	0.403209
CC97	Erythromycin	0.11371	0
CC97	Azithromycin	0.11371	0
CC97	Clindamycin	0.109804	0
CC97	Doxycyclin	0.0525257	0.209533
CC97	Minocyclin	0.0460396	0.133578
CC97	Imipenem	1	Inf
CC97	Meropenem	1	Inf
CC97	Ertapenem	1	Inf
CC97	Fusidic acid	1	0.955111
CC97	Gentamicin	1	1.01595
CC97	Levofloxacin	1	0.524335
CC97	Lincomycin	0.449736	0.298231
CC97	Linezolid	1	0
CC97	Rifampicin	1	0
CC97	Tazobactam-Piperacillin	1	Inf
CC5	Amoxicillin-clavulanic	0.192744	0.107198
CC5	Ampicillin-Sulbactam	0.192744	0.107198
CC5	Cefadroxil	0.192744	0.107198
CC5	Cefepime	0.192744	0.107198
CC5	Cefoprazone	0.192744	0.107198
CC5	Cefoprazone-Sulbactam	0.192744	0.107198
CC5	Trimethoprim-Sulfamethoxazole	0.185191	2.82885
CC5	Cefotaxime	0.192744	0.107198
CC5	Cefoxitin	0.192744	0.107198
CC5	Ceftazidime	0.192744	0.107198
CC5	Ceftriaxone	0.192744	0.107198
CC5	Cefuroxime-sodium	0.192744	0.107198
CC5	Ciprofloxacin	0.425412	1.75547
CC5	Moxifloxacin	0.647969	1.43637
CC5	Ofloxacin	0.673098	1.27256
CC5	Erythromycin	0.438132	1.68045
CC5	Azithromycin	0.438132	1.68045
CC5	Clindamycin	0.427991	1.75135
CC5	Doxycyclin	0.185354	2.80656
CC5	Minocyclin	0.0464705	4.0942
CC5	Imipenem	0.192744	0.107198
CC5	Meropenem	0.192744	0.107198
CC5	Ertapenem	0.192744	0.107198
CC5	Fusidic acid	0.0423483	0.23236
CC5	Gentamicin	0.00136503	0.0727737
CC5	Levofloxacin	0.647969	1.43637
CC5	Lincomycin	0.238005	2.3954
CC5	Linezolid	1	0
CC5	Rifampicin	1	0
CC5	Tazobactam-Piperacillin	0.192744	0.107198
UD	Amoxicillin-clavulanic	1	Inf
UD	Ampicillin-Sulbactam	1	Inf
UD	Cefadroxil	1	Inf
UD	Cefepime	1	Inf
UD	Cefoprazone	1	Inf
UD	Cefoprazone-Sulbactam	1	Inf
UD	Trimethoprim-Sulfamethoxazole	0.474747	Inf
UD	Cefotaxime	1	Inf
UD	Cefoxitin	1	Inf
UD	Ceftazidime	1	Inf
UD	Ceftriaxone	1	Inf
UD	Cefuroxime-sodium	1	Inf
UD	Ciprofloxacin	0.206522	Inf
UD	Moxifloxacin	0.153061	Inf
UD	Ofloxacin	0.186813	Inf
UD	Erythromycin	1	0
UD	Azithromycin	1	0
UD	Clindamycin	1	0
UD	Doxycyclin	1	0
UD	Minocyclin	1	0
UD	Imipenem	1	Inf
UD	Meropenem	1	Inf
UD	Ertapenem	1	Inf
UD	Fusidic acid	0.390244	0
UD	Gentamicin	0.224719	0
UD	Levofloxacin	0.153061	Inf
UD	Lincomycin	1	0
UD	Linezolid	1	0
UD	Rifampicin	1	0
UD	Tazobactam-Piperacillin	1	Inf
CC30	Amoxicillin-clavulanic	1	Inf
CC30	Ampicillin-Sulbactam	1	Inf
CC30	Cefadroxil	1	Inf
CC30	Cefepime	1	Inf
CC30	Cefoprazone	1	Inf
CC30	Cefoprazone-Sulbactam	1	Inf
CC30	Trimethoprim-Sulfamethoxazole	1	0.546706
CC30	Cefotaxime	1	Inf
CC30	Cefoxitin	1	Inf
CC30	Ceftazidime	1	Inf
CC30	Ceftriaxone	1	Inf
CC30	Cefuroxime-sodium	1	Inf
CC30	Ciprofloxacin	0.50473	1.95517
CC30	Moxifloxacin	1	0
CC30	Ofloxacin	0.466403	2.22532
CC30	Erythromycin	0.514973	1.88556
CC30	Azithromycin	0.514973	1.88556
CC30	Clindamycin	1	0
CC30	Doxycyclin	0.243192	0
CC30	Minocyclin	0.276438	0
CC30	Imipenem	1	Inf
CC30	Meropenem	1	Inf
CC30	Ertapenem	1	Inf
CC30	Fusidic acid	1	1.28776
CC30	Gentamicin	0.0100384	0
CC30	Levofloxacin	1	0
CC30	Lincomycin	1	0
CC30	Linezolid	1	0
CC30	Rifampicin	1	0
CC30	Tazobactam-Piperacillin	1	Inf
CC22	Amoxicillin-clavulanic	0.137085	0.0708079
CC22	Ampicillin-Sulbactam	0.137085	0.0708079
CC22	Cefadroxil	0.137085	0.0708079
CC22	Cefepime	0.137085	0.0708079
CC22	Cefoprazone	0.137085	0.0708079
CC22	Cefoprazone-Sulbactam	0.137085	0.0708079
CC22	Trimethoprim-Sulfamethoxazole	0.00422458	Inf
CC22	Cefotaxime	0.137085	0.0708079
CC22	Cefoxitin	0.137085	0.0708079
CC22	Ceftazidime	0.137085	0.0708079
CC22	Ceftriaxone	0.137085	0.0708079
CC22	Cefuroxime-sodium	0.137085	0.0708079
CC22	Ciprofloxacin	0.577073	0
CC22	Moxifloxacin	0.590752	0
CC22	Ofloxacin	1	0
CC22	Erythromycin	1	0.602736
CC22	Azithromycin	1	0.602736
CC22	Clindamycin	1	0.53476
CC22	Doxycyclin	0.11309	0.165482
CC22	Minocyclin	0.239734	0.239614
CC22	Imipenem	0.137085	0.0708079
CC22	Meropenem	0.137085	0.0708079
CC22	Ertapenem	0.137085	0.0708079
CC22	Fusidic acid	0.00258792	0
CC22	Gentamicin	6.67003e-05	0
CC22	Levofloxacin	0.590752	0
CC22	Lincomycin	1	0.525668
CC22	Linezolid	1	0
CC22	Rifampicin	1	0
CC22	Tazobactam-Piperacillin	0.137085	0.0708079
CC8	Amoxicillin-clavulanic	1	Inf
CC8	Ampicillin-Sulbactam	1	Inf
CC8	Cefadroxil	1	Inf
CC8	Cefepime	1	Inf
CC8	Cefoprazone	1	Inf
CC8	Cefoprazone-Sulbactam	1	Inf
CC8	Trimethoprim-Sulfamethoxazole	0.511024	1.74612
CC8	Cefotaxime	1	Inf
CC8	Cefoxitin	1	Inf
CC8	Ceftazidime	1	Inf
CC8	Ceftriaxone	1	Inf
CC8	Cefuroxime-sodium	1	Inf
CC8	Ciprofloxacin	0.000158882	19.6365
CC8	Moxifloxacin	0.000306483	16.8177
CC8	Ofloxacin	6.93474e-05	23.6624
CC8	Erythromycin	0.0055769	7.18854
CC8	Azithromycin	0.0055769	7.18854
CC8	Clindamycin	0.00917329	6.2981
CC8	Doxycyclin	0.185354	2.80656
CC8	Minocyclin	0.0464705	4.0942
CC8	Imipenem	1	Inf
CC8	Meropenem	1	Inf
CC8	Ertapenem	1	Inf
CC8	Fusidic acid	0.396151	3.4015
CC8	Gentamicin	0.445701	2.82404
CC8	Levofloxacin	0.000306483	16.8177
CC8	Lincomycin	0.0515104	3.82113
CC8	Linezolid	0.10101	Inf
CC8	Rifampicin	1	0
CC8	Tazobactam-Piperacillin	1	Inf

## Sheet: Supplementary file_10
Additional file_10: Association between CA_MRSA clonal complexes (CCs) and antimicrobial resistance genotypes. The table presents results from contingency table analysis showing the relationship between different S. aureus clonal complexes and resistance to various antibiotics. P-values were calculated using Fisher's exact test, and odds ratios (OR) indicate the strength and direction of associat…
CC	Gene	P_value	Odds_Ratio
CC1	ant(4')-Ia	0.0328012	0
CC1	ant(6)-Ia	0.0580537	0
CC1	aph(2'')-Ih	0.223687	2.01583
CC1	aph(3')-IIIa	3.22e-06	9.85053
CC1	blaI_of_Z	0.822003	1.21384
CC1	blaPC1	0.186687	0
CC1	blaR1	0.486477	1.39872
CC1	blaZ	0.823538	1.13382
CC1	dfrC	0.0176187	0
CC1	erm(C)	1	1.04845
CC1	fexA	0.437595	0.315308
CC1	fosB-Saur	1.18e-09	0
CC1	fusC	0.0409894	2.70376
CC1	lnu(A)	0.0328012	0
CC1	mecA	0.404146	0.62224
CC1	sat4	0.386511	1.60218
CC1	tet(38)	1	1.11817
CC1	tet(K)	0.000172003	0
CC1	tet(L)	2.6e-12	131.592
CC1	tet(M)	0.108221	0
CC15	ant(4')-Ia	1.01e-12	583.801
CC15	ant(6)-Ia	0.603924	0
CC15	aph(2'')-Ih	0.0164086	5.42964
CC15	aph(3')-IIIa	0.0160555	0
CC15	blaI_of_Z	0.00414156	12.3646
CC15	blaPC1	1	0
CC15	blaR1	0.00332622	6.99695
CC15	blaZ	0.0114663	9.87294
CC15	dfrC	0.356328	0
CC15	erm(C)	0.688401	0.382563
CC15	fexA	0.594517	0
CC15	fosB-Saur	0.0603892	4.07813
CC15	fusC	0.36648	1.83071
CC15	lnu(A)	1.01e-12	583.801
CC15	mecA	1	1.28266
CC15	sat4	0.211059	0
CC15	tet(38)	0.590623	Inf
CC15	tet(K)	5.5e-06	25.1354
CC15	tet(L)	0.115561	0
CC15	tet(M)	0.594517	0
CC121	ant(4')-Ia	0.115561	0
CC121	ant(6)-Ia	0.201263	0
CC121	aph(2'')-Ih	0.0676503	0
CC121	aph(3')-IIIa	0.000612786	0
CC121	blaI_of_Z	0.0202768	0.261904
CC121	blaPC1	0.59162	0
CC121	blaR1	0.0152823	0.173558
CC121	blaZ	0.797831	0.805563
CC121	dfrC	0.121254	0
CC121	erm(C)	0.182502	0.211411
CC121	fexA	0.200831	0
CC121	fosB-Saur	0.00183266	5.93922
CC121	fusC	0.30555	1.88839
CC121	lnu(A)	0.115561	0
CC121	mecA	0.34816	2.41069
CC121	sat4	0.182459	0.22804
CC121	tet(38)	0.644968	0.682897
CC121	tet(K)	0.385558	1.60703
CC121	tet(L)	0.0198799	0
CC121	tet(M)	0.200831	0
CC97	ant(4')-Ia	0.351315	0
CC97	ant(6)-Ia	0.596085	0
CC97	aph(2'')-Ih	0.668591	1.2955
CC97	aph(3')-IIIa	0.16575	0.209276
CC97	blaI_of_Z	0.00834907	10.9817
CC97	blaPC1	1	0
CC97	blaR1	0.0468482	3.75684
CC97	blaZ	0.108898	3.79862
CC97	dfrC	0.350297	0
CC97	erm(C)	0.683421	0.426401
CC97	fexA	0.591597	0
CC97	fosB-Saur	0.000770061	0
CC97	fusC	0.536442	1.53175
CC97	lnu(A)	0.351315	0
CC97	mecA	1	1.13939
CC97	sat4	0.203039	0
CC97	tet(38)	1	0.8551
CC97	tet(K)	0.288882	0.289649
CC97	tet(L)	0.685011	0.397351
CC97	tet(M)	0.591597	0
CC5	ant(4')-Ia	1	0.799662
CC5	ant(6)-Ia	0.261528	2.53058
CC5	aph(2'')-Ih	1	0.605821
CC5	aph(3')-IIIa	0.718837	0.55652
CC5	blaI_of_Z	0.514072	0.586485
CC5	blaPC1	0.477695	1.87407
CC5	blaR1	0.486927	0.435026
CC5	blaZ	0.508453	1.85562
CC5	dfrC	0.000231446	16.7729
CC5	erm(C)	1	1.15455
CC5	fexA	2.13e-09	262.644
CC5	fosB-Saur	0.000235487	Inf
CC5	fusC	0.178121	0.2764
CC5	lnu(A)	1	0.799662
CC5	mecA	0.413896	0.547223
CC5	sat4	0.677199	1.24705
CC5	tet(38)	1	Inf
CC5	tet(K)	0.443738	0.326478
CC5	tet(L)	0.201263	0
CC5	tet(M)	0.00520358	10.7964
CC30	ant(4')-Ia	1	0
CC30	ant(6)-Ia	1	0
CC30	aph(2'')-Ih	1	0
CC30	aph(3')-IIIa	0.551948	0
CC30	blaI_of_Z	0.243636	Inf
CC30	blaPC1	0.00884354	40.5228
CC30	blaR1	0.279654	3.82273
CC30	blaZ	0.575584	0.369753
CC30	dfrC	0.344496	3.4755
CC30	erm(C)	1	0
CC30	fexA	1	0
CC30	fosB-Saur	0.0938776	Inf
CC30	fusC	0.586735	2.48897
CC30	lnu(A)	1	0
CC30	mecA	1	Inf
CC30	sat4	1	0
CC30	tet(38)	0.223377	0.161341
CC30	tet(K)	1	0
CC30	tet(L)	1	0
CC30	tet(M)	1	0
CC22	ant(4')-Ia	0.593744	0
CC22	ant(6)-Ia	1	0
CC22	aph(2'')-Ih	0.590175	0
CC22	aph(3')-IIIa	0.0991111	0
CC22	blaI_of_Z	0.0528208	0.139605
CC22	blaPC1	1	0
CC22	blaR1	0.41616	0.292095
CC22	blaZ	0.136212	0.279913
CC22	dfrC	9.43e-06	66.4754
CC22	erm(C)	1	0.747121
CC22	fexA	1	0
CC22	fosB-Saur	0.0144073	0
CC22	fusC	0.0155119	0
CC22	lnu(A)	0.593744	0
CC22	mecA	1	1.5346
CC22	sat4	0.599152	0
CC22	tet(38)	1	Inf
CC22	tet(K)	1	0.510163
CC22	tet(L)	0.341089	0
CC22	tet(M)	1	0
CC8	ant(4')-Ia	0.351315	0
CC8	ant(6)-Ia	3.76e-08	97.6033
CC8	aph(2'')-Ih	1	0.538532
CC8	aph(3')-IIIa	0.000259194	14.101
CC8	blaI_of_Z	0.112234	0.309649
CC8	blaPC1	0.0168381	10.255
CC8	blaR1	0.0910866	0.163917
CC8	blaZ	0.000812259	0.0603939
CC8	dfrC	0.350297	0
CC8	erm(C)	0.000421538	11.9011
CC8	fexA	0.591597	0
CC8	fosB-Saur	0.0212283	6.21628
CC8	fusC	0.000916503	0
CC8	lnu(A)	0.351315	0
CC8	mecA	0.6889	0.63287
CC8	sat4	1.64e-05	22.3077
CC8	tet(38)	0.213177	0.330513
CC8	tet(K)	0.127131	3.02849
CC8	tet(L)	0.117798	0
CC8	tet(M)	0.000621273	16.6314

[truncated: 1 more sheets: Supplementaryfile_11]
